# Supplementary material for: Microbial degradation and assimilation of veratric acid in oxic and anoxic groundwaters
Source: Front Microbiol. 2023 Oct 12;14:1252498. doi: 10.3389/fmicb.2023.1252498 (PMC10602745; doi:10.3389/fmicb.2023.1252498)
Supplement: Supplementary file 1 [file Data_Sheet_1.zip]

Archive with 9 entries (9 files):
- Figure S12 and Table S2.DOCX
- Figures S1-S7.DOCX
- Figures S8-S11.DOCX
- Supplementary Data.DOCX
- Table S1.XLSX
- Table S3.XLSX
- Table S4.XLSX
- Table S5.XLSX
- Table S6.DOCX
