# Supplementary material for: Microbial degradation and assimilation of veratric acid in oxic and anoxic groundwaters
Source: Front Microbiol. 2023 Oct 12;14:1252498. doi: 10.3389/fmicb.2023.1252498 (PMC10602745; doi:10.3389/fmicb.2023.1252498)
Supplement: Supplementary file 1 [file Data_Sheet_1.zip › Table S1.XLSX]

## Sheet: Table S1
Table S1. Taxon identification (genus level) of sequences obtained from the initial groundwater used for the incubations, from wells H41, H51, H43 and H52. T0, before treatments.
Genus	T0_H41	T0_H43	T0_H51	T0_H52
028H05-P-BN-P5_ge; 028H05-P-BN-P5_fa; 028H05-P-BN-P5_or; 028H05-P-BN-P5; Planctomycetota	11	2	0	0
0319-6G20_ge; 0319-6G20_fa; 0319-6G20; Oligoflexia; Bdellovibrionota	71	95	21	26
053A03-B-DI-P58_ge; 053A03-B-DI-P58_fa; 053A03-B-DI-P58; Oligoflexia; Bdellovibrionota	2	12	2	0
1013-28-CG33_ge; 1013-28-CG33_fa; 1013-28-CG33; Gammaproteobacteria; Proteobacteria	1	0	0	0
11-24_ge; 11-24_fa; 01/11/2024; Blastocatellia; Acidobacteriota	47	5	43	0
1226B1H1-22-FL_ge; 1226B1H1-22-FL_fa; 1226B1H1-22-FL; Dehalococcoidia; Chloroflexi	0	7	0	0
211ds20_ge; 211ds20; Pseudomonadales; Gammaproteobacteria; Proteobacteria	1	2	0	0
27F-1492R_ge; 27F-1492R; Myxococcales; Myxococcia; Myxococcota	12	0	15	0
37-13_ge; 37-13; Chitinophagales; Bacteroidia; Bacteroidota	0	1	0	0
4-29-1_ge; 4-29-1_fa; 4-29-1_or; 4-29-1; Nitrospirota	19	14	5	6
661239_ge; 661239_fa; 661239; Dehalococcoidia; Chloroflexi	0	329	1	0
67-14_ge; 67-14; Solirubrobacterales; Thermoleophilia; Actinobacteriota	4	0	1	0
A0839_ge; A0839; Rhizobiales; Alphaproteobacteria; Proteobacteria	201	1	18	0
A21b_ge; A21b; Burkholderiales; Gammaproteobacteria; Proteobacteria	0	1	0	0
A4b_ge; A4b; SBR1031; Anaerolineae; Chloroflexi	2	2	1	0
A4b_unclassified; A4b; SBR1031; Anaerolineae; Chloroflexi	1	0	0	0
AAP99; Sutterellaceae; Burkholderiales; Gammaproteobacteria; Proteobacteria	6	0	0	0
AB1_ge; AB1; Rickettsiales; Alphaproteobacteria; Proteobacteria	0	1	0	0
Absconditabacteriales_(SR1)_ge; Absconditabacteriales_(SR1)_fa; Absconditabacteriales_(SR1); Gracilibacteria; Patescibacteria	4	53	1	2
ABY1_unclassified; ABY1_unclassified; ABY1_unclassified; ABY1; Patescibacteria	109	177	3	2
Acetobacteraceae_unclassified; Acetobacteraceae; Acetobacterales; Alphaproteobacteria; Proteobacteria	1	5	0	0
Acetobacterium; Eubacteriaceae; Eubacteriales; Clostridia; Firmicutes	0	0	3	2
Acetobacteroides; Williamwhitmaniaceae; Bacteroidales; Bacteroidia; Bacteroidota	0	9	0	0
Acetothermiia_ge; Acetothermiia_fa; Acetothermiia_or; Acetothermiia; Acetothermia	2	0	0	0
Acidaminobacter; Acidaminobacteraceae; Peptostreptococcales-Tissierellales; Clostridia; Firmicutes	1	10	0	0
Acidibacter; Unknown_Family; Gammaproteobacteria_Incertae_Sedis; Gammaproteobacteria; Proteobacteria	1	0	0	0
Acidiferrobacteraceae_unclassified; Acidiferrobacteraceae; Acidiferrobacterales; Gammaproteobacteria; Proteobacteria	14	9	22	99
Acidimicrobiia_unclassified; Acidimicrobiia_unclassified; Acidimicrobiia_unclassified; Acidimicrobiia; Actinobacteriota	62	1	18	0
Acidobacteriae_unclassified; Acidobacteriae_unclassified; Acidobacteriae_unclassified; Acidobacteriae; Acidobacteriota	8	63	3	1
Acidobacteriales_unclassified; Acidobacteriales_unclassified; Acidobacteriales; Acidobacteriae; Acidobacteriota	1	0	0	0
Acidobacteriota_unclassified; Acidobacteriota_unclassified; Acidobacteriota_unclassified; Acidobacteriota_unclassified; Acidobacteriota	8	1	19	0
Acidovorax; Comamonadaceae; Burkholderiales; Gammaproteobacteria; Proteobacteria	38	5	17	0
Acinetobacter; Moraxellaceae; Pseudomonadales; Gammaproteobacteria; Proteobacteria	35	17	36	0
Actinobacteria_unclassified; Actinobacteria_unclassified; Actinobacteria_unclassified; Actinobacteria; Actinobacteriota	2	1	0	0
Actinobacteriota_unclassified; Actinobacteriota_unclassified; Actinobacteriota_unclassified; Actinobacteriota_unclassified; Actinobacteriota	19	12	13	3
Actinomarinales_ge; Actinomarinales_fa; Actinomarinales; Acidimicrobiia; Actinobacteriota	5	0	0	0
Actinomarinales_unclassified; Actinomarinales_unclassified; Actinomarinales; Acidimicrobiia; Actinobacteriota	18	0	0	0
Actinotalea; Cellulomonadaceae; Micrococcales; Actinobacteria; Actinobacteriota	2	1	0	0
ADurb.Bin118; Pedosphaeraceae; Pedosphaerales; Verrucomicrobiae; Verrucomicrobiota	0	1	0	0
ADurb.Bin180_ge; ADurb.Bin180_fa; ADurb.Bin180; Anaerolineae; Chloroflexi	0	1	0	0
Aeromicrobium; Nocardioidaceae; Propionibacteriales; Actinobacteria; Actinobacteriota	4	0	2	0
Aeromonas; Aeromonadaceae; Enterobacterales; Gammaproteobacteria; Proteobacteria	0	2	6	0
Aetherobacter; Polyangiaceae; Polyangiales; Polyangia; Myxococcota	2	0	0	0
Afipia; Xanthobacteraceae; Rhizobiales; Alphaproteobacteria; Proteobacteria	0	1	4	0
Aggregicoccus; Myxococcaceae; Myxococcales; Myxococcia; Myxococcota	1	0	0	0
Agrococcus; Microbacteriaceae; Micrococcales; Actinobacteria; Actinobacteriota	7	1	0	0
Ahniella; Rhodanobacteraceae; Xanthomonadales; Gammaproteobacteria; Proteobacteria	117	0	16	3
AKAU3564_sediment_group_ge; AKAU3564_sediment_group; Phycisphaerales; Phycisphaerae; Planctomycetota	1	5	0	0
AKAU4049_ge; AKAU4049_fa; AKAU4049_or; AKAU4049; Gemmatimonadota	0	1	0	0
AKYH767_ge; AKYH767; Sphingobacteriales; Bacteroidia; Bacteroidota	63	87	8	0
Alcaligenaceae_ge; Alcaligenaceae; Burkholderiales; Gammaproteobacteria; Proteobacteria	1	1	0	0
Alcaligenaceae_unclassified; Alcaligenaceae; Burkholderiales; Gammaproteobacteria; Proteobacteria	3	0	0	0
Algoriphagus; Cyclobacteriaceae; Cytophagales; Bacteroidia; Bacteroidota	0	1	0	0
Alkanibacter; Solimonadaceae; Salinisphaerales; Gammaproteobacteria; Proteobacteria	1	0	0	0
Alkanindiges; Moraxellaceae; Pseudomonadales; Gammaproteobacteria; Proteobacteria	438	28	2	0
Allorhizobium-Neorhizobium-Pararhizobium-Rhizobium; Rhizobiaceae; Rhizobiales; Alphaproteobacteria; Proteobacteria	4	3	11	0
Alphaproteobacteria_unclassified; Alphaproteobacteria_unclassified; Alphaproteobacteria_unclassified; Alphaproteobacteria; Proteobacteria	464	112	94	32
Altererythrobacter; Sphingomonadaceae; Sphingomonadales; Alphaproteobacteria; Proteobacteria	0	2	0	0
Alteromonadaceae_unclassified; Alteromonadaceae; Enterobacterales; Gammaproteobacteria; Proteobacteria	2	0	1	0
Amaricoccus; Rhodobacteraceae; Rhodobacterales; Alphaproteobacteria; Proteobacteria	2	0	0	0
Amb-16S-1034_ge; Amb-16S-1034; Polyangiales; Polyangia; Myxococcota	1	0	5	0
Aminicenantales_ge; Aminicenantales_fa; Aminicenantales; Aminicenantia; Acidobacteriota	0	19	0	0
Aminobacter; Rhizobiaceae; Rhizobiales; Alphaproteobacteria; Proteobacteria	6	2	2	0
Amphiplicatus; Parvularculaceae; Caulobacterales; Alphaproteobacteria; Proteobacteria	25	4	11	0
Anaerolineaceae_unclassified; Anaerolineaceae; Anaerolineales; Anaerolineae; Chloroflexi	9	37	1	0
Anaerolineae_unclassified; Anaerolineae_unclassified; Anaerolineae_unclassified; Anaerolineae; Chloroflexi	29	45	4	2
Anaeromyxobacter; Anaeromyxobacteraceae; Myxococcales; Myxococcia; Myxococcota	68	1	0	0
Anaerospora; Sporomusaceae; Veillonellales-Selenomonadales; Negativicutes; Firmicutes	1	0	0	0
Anaerovoracaceae_unclassified; Anaerovoracaceae; Peptostreptococcales-Tissierellales; Clostridia; Firmicutes	1	0	0	0
AncK6_ge; AncK6_fa; AncK6_or; AncK6_cl; AncK6	1	2	1	0
Ancylobacter; Xanthobacteraceae; Rhizobiales; Alphaproteobacteria; Proteobacteria	0	0	3	0
Aquabacterium; Comamonadaceae; Burkholderiales; Gammaproteobacteria; Proteobacteria	363	19	23	1
Aquicella; Diplorickettsiaceae; Diplorickettsiales; Gammaproteobacteria; Proteobacteria	66	150	4	0
Arctic95B-14_ge; Arctic95B-14; Victivallales; Lentisphaeria; Verrucomicrobiota	1	0	0	0
Arcticibacter; Sphingobacteriaceae; Sphingobacteriales; Bacteroidia; Bacteroidota	1	0	0	0
Arenimonas; Xanthomonadaceae; Xanthomonadales; Gammaproteobacteria; Proteobacteria	65	4	23	5
Aridibacter; Blastocatellaceae; Blastocatellales; Blastocatellia; Acidobacteriota	1	1	9	0
Armatimonadota_unclassified; Armatimonadota_unclassified; Armatimonadota_unclassified; Armatimonadota_unclassified; Armatimonadota	1	6	0	0
AT-s3-28_ge; AT-s3-28_fa; AT-s3-28_or; AT-s3-28; Acidobacteriota	2	1	22	0
Aurantimicrobium; Microbacteriaceae; Micrococcales; Actinobacteria; Actinobacteriota	0	2	0	0
Aurantisolimonas; Chitinophagaceae; Chitinophagales; Bacteroidia; Bacteroidota	1	0	0	0
Aureispira; Saprospiraceae; Chitinophagales; Bacteroidia; Bacteroidota	6	0	0	0
Azohydromonas; Comamonadaceae; Burkholderiales; Gammaproteobacteria; Proteobacteria	1	0	0	0
Azomonas; Pseudomonadaceae; Pseudomonadales; Gammaproteobacteria; Proteobacteria	1	0	0	0
Azorhizobium; Xanthobacteraceae; Rhizobiales; Alphaproteobacteria; Proteobacteria	1	0	0	0
Azospira; Rhodocyclaceae; Burkholderiales; Gammaproteobacteria; Proteobacteria	4	4	21	0
Azospirillum; Azospirillaceae; Azospirillales; Alphaproteobacteria; Proteobacteria	5	1	7	0
B122_ge; B122; Fibrobacterales; Fibrobacteria; Fibrobacterota	0	1	0	0
Babeliaceae_ge; Babeliaceae; Babeliales; Babeliae; Dependentiae	0	0	1	0
Babeliaceae_unclassified; Babeliaceae; Babeliales; Babeliae; Dependentiae	1	0	0	0
Babeliales_ge; Babeliales_fa; Babeliales; Babeliae; Dependentiae	25	200	7	0
Babeliales_unclassified; Babeliales_unclassified; Babeliales; Babeliae; Dependentiae	45	93	53	4
bac2nit3_ge; bac2nit3; Rickettsiales; Alphaproteobacteria; Proteobacteria	5	0	0	0
Bacillales_unclassified; Bacillales_unclassified; Bacillales; Bacilli; Firmicutes	1	1	0	0
Bacilli_unclassified; Bacilli_unclassified; Bacilli_unclassified; Bacilli; Firmicutes	0	4	0	0
Bacillus; Bacillaceae; Bacillales; Bacilli; Firmicutes	1	0	0	0
Bacteria_ge; Bacteria_fa; Bacteria_or; Bacteria_cl; Bacteria_ph	13	0	20	0
Bacteria_unclassified; Bacteria_unclassified; Bacteria_unclassified; Bacteria_unclassified; Bacteria_unclassified	2114	3512	1521	570
bacteriap25_ge; bacteriap25_fa; bacteriap25_or; bacteriap25; Myxococcota	84	48	59	0
Bacteriovoracaceae_unclassified; Bacteriovoracaceae; Bacteriovoracales; Bdellovibrionia; Bdellovibrionota	14	29	6	9
Bacteriovorax; Bacteriovoracaceae; Bacteriovoracales; Bdellovibrionia; Bdellovibrionota	36	4	1	0
Bacteroidales_unclassified; Bacteroidales_unclassified; Bacteroidales; Bacteroidia; Bacteroidota	3	102	7	2
Bacteroidetes_BD2-2_ge; Bacteroidetes_BD2-2; Bacteroidales; Bacteroidia; Bacteroidota	0	2	0	0
Bacteroidetes_vadinHA17_ge; Bacteroidetes_vadinHA17; Bacteroidales; Bacteroidia; Bacteroidota	3	68	0	5
Bacteroidetes_VC2.1_Bac22_ge; Bacteroidetes_VC2.1_Bac22_fa; Bacteroidetes_VC2.1_Bac22; Bacteroidia; Bacteroidota	4	0	5	0
Bacteroidia_unclassified; Bacteroidia_unclassified; Bacteroidia_unclassified; Bacteroidia; Bacteroidota	150	252	44	13
Bacteroidota_unclassified; Bacteroidota_unclassified; Bacteroidota_unclassified; Bacteroidota_unclassified; Bacteroidota	10	47	41	46
Bauldia; Rhizobiales_Incertae_Sedis; Rhizobiales; Alphaproteobacteria; Proteobacteria	10	3	1	0
BD1-7_clade; Spongiibacteraceae; Pseudomonadales; Gammaproteobacteria; Proteobacteria	8	0	1	2
BD2-11_terrestrial_group_ge; BD2-11_terrestrial_group_fa; BD2-11_terrestrial_group_or; BD2-11_terrestrial_group; Gemmatimonadota	5	17	3	0
BD7-11_ge; BD7-11_fa; BD7-11_or; BD7-11; Planctomycetota	47	10	43	0
Bdellovibrio; Bdellovibrionaceae; Bdellovibrionales; Bdellovibrionia; Bdellovibrionota	394	58	4	4
Bdellovibrionaceae_unclassified; Bdellovibrionaceae; Bdellovibrionales; Bdellovibrionia; Bdellovibrionota	1	0	0	0
Bdellovibrionota_unclassified; Bdellovibrionota_unclassified; Bdellovibrionota_unclassified; Bdellovibrionota_unclassified; Bdellovibrionota	14	2	0	0
Beijerinckiaceae_unclassified; Beijerinckiaceae; Rhizobiales; Alphaproteobacteria; Proteobacteria	0	0	2	0
Berkelbacteria_ge; Berkelbacteria_fa; Berkelbacteria_or; Berkelbacteria; Patescibacteria	4	977	1	5
BIrii41_ge; BIrii41; Polyangiales; Polyangia; Myxococcota	73	0	10	3
BIyi10; Pseudohongiellaceae; Pseudomonadales; Gammaproteobacteria; Proteobacteria	0	3	0	0
Blastocatella; Blastocatellaceae; Blastocatellales; Blastocatellia; Acidobacteriota	10	0	19	0
Blastocatellaceae_ge; Blastocatellaceae; Blastocatellales; Blastocatellia; Acidobacteriota	1	1	9	0
Blastocatellaceae_unclassified; Blastocatellaceae; Blastocatellales; Blastocatellia; Acidobacteriota	34	2	53	0
Blastocatellia_unclassified; Blastocatellia_unclassified; Blastocatellia_unclassified; Blastocatellia; Acidobacteriota	0	0	1	0
Blastopirellula; Pirellulaceae; Pirellulales; Planctomycetes; Planctomycetota	10	0	1	0
Blfdi19_ge; Blfdi19_fa; Blfdi19; Polyangia; Myxococcota	95	17	21	8
Blvii28_wastewater-sludge_group; Williamwhitmaniaceae; Bacteroidales; Bacteroidia; Bacteroidota	0	1	0	0
BMS9AB35_ge; BMS9AB35_fa; BMS9AB35_or; BMS9AB35; Nitrospirota	0	0	2	0
Bosea; Beijerinckiaceae; Rhizobiales; Alphaproteobacteria; Proteobacteria	6	0	5	0
Bradymonadales_ge; Bradymonadales_fa; Bradymonadales; Desulfuromonadia; Desulfobacterota	0	2	0	0
Bradyrhizobium; Xanthobacteraceae; Rhizobiales; Alphaproteobacteria; Proteobacteria	7	24	8	0
Brevinema; Brevinemataceae; Brevinematales; Brevinematia; Spirochaetota	0	1	1	0
Brevundimonas; Caulobacteraceae; Caulobacterales; Alphaproteobacteria; Proteobacteria	169	23	159	8
Brocadiaceae_unclassified; Brocadiaceae; Brocadiales; Brocadiae; Planctomycetota	113	529	0	0
Brocadiales_ge; Brocadiales_fa; Brocadiales; Brocadiae; Planctomycetota	5	2	0	0
Brocadiales_unclassified; Brocadiales_unclassified; Brocadiales; Brocadiae; Planctomycetota	0	3	0	0
Bryobacter; Bryobacteraceae; Bryobacterales; Acidobacteriae; Acidobacteriota	13	93	1	2
BSV13; Prolixibacteraceae; Bacteroidales; Bacteroidia; Bacteroidota	7	54	139	273
BSV26_ge; BSV26; Kryptoniales; Kryptonia; Bacteroidota	80	95	275	355
Burkholderiales_ge; Burkholderiales_fa; Burkholderiales; Gammaproteobacteria; Proteobacteria	1	0	0	0
Burkholderiales_unclassified; Burkholderiales_unclassified; Burkholderiales; Gammaproteobacteria; Proteobacteria	579	141	219	223
Byssovorax; Polyangiaceae; Polyangiales; Polyangia; Myxococcota	0	0	1	0
C1-B045; Porticoccaceae; Pseudomonadales; Gammaproteobacteria; Proteobacteria	2	1	0	0
Caedibacter; Caedibacteraceae; Caedibacterales; Alphaproteobacteria; Proteobacteria	3	0	0	0
Caenarcaniphilales_ge; Caenarcaniphilales_fa; Caenarcaniphilales; Vampirivibrionia; Cyanobacteria	0	0	1	0
Caenimonas; Comamonadaceae; Burkholderiales; Gammaproteobacteria; Proteobacteria	3	0	10	1
Caldilineaceae_unclassified; Caldilineaceae; Caldilineales; Anaerolineae; Chloroflexi	1	1	0	0
Calditrichaceae_unclassified; Calditrichaceae; Calditrichales; Calditrichia; Calditrichota	0	0	1	0
Campylobacterales_unclassified; Campylobacterales_unclassified; Campylobacterales; Campylobacteria; Campylobacterota	0	0	7	0
Candidatus_Accumulibacter; Rhodocyclaceae; Burkholderiales; Gammaproteobacteria; Proteobacteria	1	0	0	0
Candidatus_Adlerbacteria_ge; Candidatus_Adlerbacteria_fa; Candidatus_Adlerbacteria; Parcubacteria; Patescibacteria	0	89	0	0
Candidatus_Alysiosphaera; Geminicoccaceae; Tistrellales; Alphaproteobacteria; Proteobacteria	2	0	0	0
Candidatus_Amesbacteria_ge; Candidatus_Amesbacteria_fa; Candidatus_Amesbacteria; Microgenomatia; Patescibacteria	0	12	0	0
Candidatus_Azambacteria_ge; Candidatus_Azambacteria_fa; Candidatus_Azambacteria; Parcubacteria; Patescibacteria	21	314	0	0
Candidatus_Bealeia; Holosporaceae; Holosporales; Alphaproteobacteria; Proteobacteria	1	0	0	0
Candidatus_Berkiella; Unknown_Family; Gammaproteobacteria_Incertae_Sedis; Gammaproteobacteria; Proteobacteria	10	7	1	0
Candidatus_Brennerbacteria_ge; Candidatus_Brennerbacteria_fa; Candidatus_Brennerbacteria; Parcubacteria; Patescibacteria	2	0	0	0
Candidatus_Brocadia; Brocadiaceae; Brocadiales; Brocadiae; Planctomycetota	551	637	0	2
Candidatus_Buchananbacteria_ge; Candidatus_Buchananbacteria_fa; Candidatus_Buchananbacteria; ABY1; Patescibacteria	7	45	0	0
Candidatus_Campbellbacteria_ge; Candidatus_Campbellbacteria_fa; Candidatus_Campbellbacteria; Parcubacteria; Patescibacteria	3	6	0	0
Candidatus_Captivus; Paracaedibacteraceae; Paracaedibacterales; Alphaproteobacteria; Proteobacteria	62	2	0	0
Candidatus_Collierbacteria_ge; Candidatus_Collierbacteria_fa; Candidatus_Collierbacteria; Microgenomatia; Patescibacteria	2	2	0	0
Candidatus_Colwellbacteria_ge; Candidatus_Colwellbacteria_fa; Candidatus_Colwellbacteria; Parcubacteria; Patescibacteria	0	11	0	0
Candidatus_Doudnabacteria_ge; Candidatus_Doudnabacteria_fa; Candidatus_Doudnabacteria; Parcubacteria; Patescibacteria	5	37	0	0
Candidatus_Endoecteinascidia; Piscirickettsiaceae; Piscirickettsiales; Gammaproteobacteria; Proteobacteria	14	2	5	0
Candidatus_Endonucleariobacter; Unknown_Family; Gammaproteobacteria_Incertae_Sedis; Gammaproteobacteria; Proteobacteria	0	1	0	0
Candidatus_Falkowbacteria_ge; Candidatus_Falkowbacteria_fa; Candidatus_Falkowbacteria; ABY1; Patescibacteria	82	648	0	2
Candidatus_Finniella; Paracaedibacteraceae; Paracaedibacterales; Alphaproteobacteria; Proteobacteria	10	0	1	2
Candidatus_Giovannonibacteria_ge; Candidatus_Giovannonibacteria_fa; Candidatus_Giovannonibacteria; Parcubacteria; Patescibacteria	3	2	0	0
Candidatus_Jacksonbacteria_ge; Candidatus_Jacksonbacteria_fa; Candidatus_Jacksonbacteria; ABY1; Patescibacteria	8	114	0	0
Candidatus_Jettenia; Brocadiaceae; Brocadiales; Brocadiae; Planctomycetota	0	1	0	0
Candidatus_Jidaibacter; Rickettsiales_fa; Rickettsiales; Alphaproteobacteria; Proteobacteria	3	0	6	0
Candidatus_Jorgensenbacteria_ge; Candidatus_Jorgensenbacteria_fa; Candidatus_Jorgensenbacteria; Parcubacteria; Patescibacteria	7	22	0	0
Candidatus_Kaiserbacteria_ge; Candidatus_Kaiserbacteria_fa; Candidatus_Kaiserbacteria; Parcubacteria; Patescibacteria	679	203	9	7
Candidatus_Kerfeldbacteria_ge; Candidatus_Kerfeldbacteria_fa; Candidatus_Kerfeldbacteria; ABY1; Patescibacteria	31	86	1	1
Candidatus_Komeilibacteria_ge; Candidatus_Komeilibacteria_fa; Candidatus_Komeilibacteria; ABY1; Patescibacteria	32	24	0	0
Candidatus_Kuenenbacteria_ge; Candidatus_Kuenenbacteria_fa; Candidatus_Kuenenbacteria; ABY1; Patescibacteria	0	8	0	0
Candidatus_Latescibacter; Latescibacteraceae; Latescibacterales; Latescibacteria; Latescibacterota	1	9	0	0
Candidatus_Liptonbacteria_ge; Candidatus_Liptonbacteria_fa; Candidatus_Liptonbacteria; Parcubacteria; Patescibacteria	0	5	0	0
Candidatus_Lloydbacteria_ge; Candidatus_Lloydbacteria_fa; Candidatus_Lloydbacteria; Parcubacteria; Patescibacteria	9	173	0	1
Candidatus_Magasanikbacteria_ge; Candidatus_Magasanikbacteria_fa; Candidatus_Magasanikbacteria; ABY1; Patescibacteria	111	225	1	15
Candidatus_Megaira; Rickettsiaceae; Rickettsiales; Alphaproteobacteria; Proteobacteria	1	0	0	0
Candidatus_Methylomirabilis; Methylomirabilaceae; Methylomirabilales; Methylomirabilia; Methylomirabilota	18	13	25	0
Candidatus_Midichloria; Midichloriaceae; Rickettsiales; Alphaproteobacteria; Proteobacteria	1	0	0	0
Candidatus_Moranbacteria_ge; Candidatus_Moranbacteria_fa; Candidatus_Moranbacteria; Parcubacteria; Patescibacteria	74	160	0	0
Candidatus_Nitrotoga; Gallionellaceae; Burkholderiales; Gammaproteobacteria; Proteobacteria	340	27	6	53
Candidatus_Nomurabacteria_ge; Candidatus_Nomurabacteria_fa; Candidatus_Nomurabacteria; Parcubacteria; Patescibacteria	78	2195	0	0
Candidatus_Obscuribacter; Obscuribacteraceae; Obscuribacterales; Vampirivibrionia; Cyanobacteria	3	4	0	1
Candidatus_Omnitrophus; Omnitrophaceae; Omnitrophales; Omnitrophia; Verrucomicrobiota	370	3281	212	182
Candidatus_Ovatusbacter; Unknown_Family; Gammaproteobacteria_Incertae_Sedis; Gammaproteobacteria; Proteobacteria	14	7	2	0
Candidatus_Pacebacteria_ge; Candidatus_Pacebacteria_fa; Candidatus_Pacebacteria; Microgenomatia; Patescibacteria	0	5	0	0
Candidatus_Paceibacter; Paceibacteraceae; Paceibacterales; Parcubacteria; Patescibacteria	0	29	0	0
Candidatus_Paracaedibacter; Paracaedibacteraceae; Paracaedibacterales; Alphaproteobacteria; Proteobacteria	17	9	0	0
Candidatus_Peregrinibacteria_ge; Candidatus_Peregrinibacteria_fa; Candidatus_Peregrinibacteria; Gracilibacteria; Patescibacteria	246	283	16	62
Candidatus_Peribacteria_ge; Candidatus_Peribacteria_fa; Candidatus_Peribacteria; Gracilibacteria; Patescibacteria	44	24	5	0
Candidatus_Planktophila; Sporichthyaceae; Frankiales; Actinobacteria; Actinobacteriota	6	12	4	3
Candidatus_Portnoybacteria_ge; Candidatus_Portnoybacteria_fa; Candidatus_Portnoybacteria; Parcubacteria; Patescibacteria	2	0	1	0
Candidatus_Protochlamydia; Parachlamydiaceae; Chlamydiales; Chlamydiae; Verrucomicrobiota	2	13	0	0
Candidatus_Raymondbacteria_ge; Candidatus_Raymondbacteria; Fibrobacterales; Fibrobacteria; Fibrobacterota	1	0	0	0
Candidatus_Rhabdochlamydia; Simkaniaceae; Chlamydiales; Chlamydiae; Verrucomicrobiota	0	8	0	0
Candidatus_Ryanbacteria_ge; Candidatus_Ryanbacteria_fa; Candidatus_Ryanbacteria; Parcubacteria; Patescibacteria	1	2	0	0
Candidatus_Scalindua; Scalinduaceae; Brocadiales; Brocadiae; Planctomycetota	6	0	0	0
Candidatus_Solibacter; Solibacteraceae; Solibacterales; Acidobacteriae; Acidobacteriota	3	8	0	0
Candidatus_Spechtbacteria_ge; Candidatus_Spechtbacteria_fa; Candidatus_Spechtbacteria; Parcubacteria; Patescibacteria	0	1	0	0
Candidatus_Staskawiczbacteria_ge; Candidatus_Staskawiczbacteria_fa; Candidatus_Staskawiczbacteria; Parcubacteria; Patescibacteria	10	78	0	0
Candidatus_Symbiobacter; Comamonadaceae; Burkholderiales; Gammaproteobacteria; Proteobacteria	2	0	2	0
Candidatus_Tenderia; Tenderiaceae; Tenderiales; Gammaproteobacteria; Proteobacteria	0	0	244	0
Candidatus_Terrybacteria_ge; Candidatus_Terrybacteria_fa; Candidatus_Terrybacteria; Parcubacteria; Patescibacteria	2	0	0	0
Candidatus_Uhrbacteria_ge; Candidatus_Uhrbacteria_fa; Candidatus_Uhrbacteria; ABY1; Patescibacteria	76	130	2	4
Candidatus_Vogelbacteria_ge; Candidatus_Vogelbacteria_fa; Candidatus_Vogelbacteria; Parcubacteria; Patescibacteria	18	59	0	0
Candidatus_Woesebacteria_ge; Candidatus_Woesebacteria_fa; Candidatus_Woesebacteria; Microgenomatia; Patescibacteria	1	7	0	0
Candidatus_Wolfebacteria_ge; Candidatus_Wolfebacteria_fa; Candidatus_Wolfebacteria; Parcubacteria; Patescibacteria	2	1	0	0
Candidatus_Woykebacteria_ge; Candidatus_Woykebacteria_fa; Candidatus_Woykebacteria; Microgenomatia; Patescibacteria	0	1	1	0
Candidatus_Xiphinematobacter; Xiphinematobacteraceae; Chthoniobacterales; Verrucomicrobiae; Verrucomicrobiota	0	1	0	0
Candidatus_Yanofskybacteria_ge; Candidatus_Yanofskybacteria_fa; Candidatus_Yanofskybacteria; Parcubacteria; Patescibacteria	11	20	0	0
Candidatus_Yonathbacteria_ge; Candidatus_Yonathbacteria_fa; Candidatus_Yonathbacteria; Parcubacteria; Patescibacteria	1	2	0	0
Candidatus_Zambryskibacteria_ge; Candidatus_Zambryskibacteria_fa; Candidatus_Zambryskibacteria; Parcubacteria; Patescibacteria	5	80	0	0
Caulobacter; Caulobacteraceae; Caulobacterales; Alphaproteobacteria; Proteobacteria	163	62	44	8
Caulobacteraceae_ge; Caulobacteraceae; Caulobacterales; Alphaproteobacteria; Proteobacteria	6	2	5	0
Caulobacteraceae_unclassified; Caulobacteraceae; Caulobacterales; Alphaproteobacteria; Proteobacteria	3423	863	155	159
Caulobacterales_unclassified; Caulobacterales_unclassified; Caulobacterales; Alphaproteobacteria; Proteobacteria	11	1	5	0
Cavicella; Moraxellaceae; Pseudomonadales; Gammaproteobacteria; Proteobacteria	1	0	0	0
CCM11a_ge; CCM11a_fa; CCM11a; Phycisphaerae; Planctomycetota	22	3	4	0
CCM19a_ge; CCM19a_fa; CCM19a; Gammaproteobacteria; Proteobacteria	13	0	19	0
Cellvibrio; Cellvibrionaceae; Pseudomonadales; Gammaproteobacteria; Proteobacteria	9	0	1	0
Cellvibrionaceae_unclassified; Cellvibrionaceae; Pseudomonadales; Gammaproteobacteria; Proteobacteria	0	0	3	0
Cephaloticoccus; Opitutaceae; Opitutales; Verrucomicrobiae; Verrucomicrobiota	0	1	0	0
Cereibacter; Rhodobacteraceae; Rhodobacterales; Alphaproteobacteria; Proteobacteria	0	0	5	0
CG1-02-42-13_ge; CG1-02-42-13_fa; CG1-02-42-13; Parcubacteria; Patescibacteria	0	2	0	0
CG2-30-50-142_ge; CG2-30-50-142_fa; CG2-30-50-142; Coriobacteriia; Actinobacteriota	0	1	1	1
CHAB-XI-27_ge; CHAB-XI-27_fa; CHAB-XI-27; Gammaproteobacteria; Proteobacteria	7	2	0	0
Chelatococcus; Beijerinckiaceae; Rhizobiales; Alphaproteobacteria; Proteobacteria	0	0	1	0
Chiayiivirga; Rhodanobacteraceae; Xanthomonadales; Gammaproteobacteria; Proteobacteria	0	0	23	0
Chitinibacter; Chitinibacteraceae; Burkholderiales; Gammaproteobacteria; Proteobacteria	1	0	0	0
Chitinibacteraceae_unclassified; Chitinibacteraceae; Burkholderiales; Gammaproteobacteria; Proteobacteria	11	0	0	0
Chitinimonas; Chitinimonadaceae; Burkholderiales; Gammaproteobacteria; Proteobacteria	1	0	0	0
Chitinophagaceae_unclassified; Chitinophagaceae; Chitinophagales; Bacteroidia; Bacteroidota	27	8	17	0
Chitinophagales_unclassified; Chitinophagales_unclassified; Chitinophagales; Bacteroidia; Bacteroidota	4	1	0	0
Chlamydiaceae_ge; Chlamydiaceae; Chlamydiales; Chlamydiae; Verrucomicrobiota	0	3	0	0
Chlamydiaceae_unclassified; Chlamydiaceae; Chlamydiales; Chlamydiae; Verrucomicrobiota	1	0	0	0
Chlamydiales_unclassified; Chlamydiales_unclassified; Chlamydiales; Chlamydiae; Verrucomicrobiota	17	111	0	0
Chloroflexaceae_unclassified; Chloroflexaceae; Chloroflexales; Chloroflexia; Chloroflexi	0	1	0	0
Chloroflexi_ge; Chloroflexi_fa; Chloroflexi_or; Chloroflexi_cl; Chloroflexi	6	74	1	2
Chloroflexi_unclassified; Chloroflexi_unclassified; Chloroflexi_unclassified; Chloroflexi_unclassified; Chloroflexi	197	152	27	2
Chloroplast_ge; Chloroplast_fa; Chloroplast; Cyanobacteriia; Cyanobacteria	9	7	0	0
Chryseobacterium; Weeksellaceae; Flavobacteriales; Bacteroidia; Bacteroidota	4	2	3	0
Chthoniobacter; Chthoniobacteraceae; Chthoniobacterales; Verrucomicrobiae; Verrucomicrobiota	1	0	0	0
Chthoniobacterales_unclassified; Chthoniobacterales_unclassified; Chthoniobacterales; Verrucomicrobiae; Verrucomicrobiota	0	1	0	0
Chthonomonadales_ge; Chthonomonadales_fa; Chthonomonadales; Chthonomonadetes; Armatimonadota	5	0	0	0
Citrifermentans; Geobacteraceae; Geobacterales; Desulfuromonadia; Desulfobacterota	0	2	0	0
CL500-29_marine_group; Ilumatobacteraceae; Microtrichales; Acidimicrobiia; Actinobacteriota	121	10	105	11
Clostridia_UCG-014_ge; Clostridia_UCG-014_fa; Clostridia_UCG-014; Clostridia; Firmicutes	0	1	0	0
Clostridia_unclassified; Clostridia_unclassified; Clostridia_unclassified; Clostridia; Firmicutes	3	13	0	0
Clostridiaceae_unclassified; Clostridiaceae; Clostridiales; Clostridia; Firmicutes	1	6	7	0
Clostridiales_unclassified; Clostridiales_unclassified; Clostridiales; Clostridia; Firmicutes	0	9	0	0
Clostridium_sensu_stricto_1; Clostridiaceae; Clostridiales; Clostridia; Firmicutes	0	1	0	0
Clostridium_sensu_stricto_13; Clostridiaceae; Clostridiales; Clostridia; Firmicutes	1	0	2	3
Clostridium_sensu_stricto_3; Clostridiaceae; Clostridiales; Clostridia; Firmicutes	3	0	0	0
Clostridium_sensu_stricto_5; Clostridiaceae; Clostridiales; Clostridia; Firmicutes	0	0	1	0
Comamonadaceae_unclassified; Comamonadaceae; Burkholderiales; Gammaproteobacteria; Proteobacteria	256	76	173	27
Comamonas; Comamonadaceae; Burkholderiales; Gammaproteobacteria; Proteobacteria	1	0	0	0
Conexibacter; Solirubrobacteraceae; Solirubrobacterales; Thermoleophilia; Actinobacteriota	24	0	0	0
Coriobacteriia_unclassified; Coriobacteriia_unclassified; Coriobacteriia_unclassified; Coriobacteriia; Actinobacteriota	1	0	0	0
Corynebacteriales_unclassified; Corynebacteriales_unclassified; Corynebacteriales; Actinobacteria; Actinobacteriota	1	2	0	0
Coxiella; Coxiellaceae; Coxiellales; Gammaproteobacteria; Proteobacteria	24	74	3	1
CPR2_ge; CPR2_fa; CPR2_or; CPR2; Patescibacteria	2	77	0	0
cr616; Nitrosomonadaceae; Burkholderiales; Gammaproteobacteria; Proteobacteria	6	18	35	2
Crenothrix; Methylomonadaceae; Methylococcales; Gammaproteobacteria; Proteobacteria	1	0	0	0
Croceicoccus; Sphingomonadaceae; Sphingomonadales; Alphaproteobacteria; Proteobacteria	0	0	4	0
Crocinitomicaceae_unclassified; Crocinitomicaceae; Flavobacteriales; Bacteroidia; Bacteroidota	0	0	0	1
Crocinitomix; Crocinitomicaceae; Flavobacteriales; Bacteroidia; Bacteroidota	9	0	2	0
Curvibacter; Comamonadaceae; Burkholderiales; Gammaproteobacteria; Proteobacteria	2	55	7	0
Cutibacterium; Propionibacteriaceae; Propionibacteriales; Actinobacteria; Actinobacteriota	0	0	12	0
cvE6_ge; cvE6; Chlamydiales; Chlamydiae; Verrucomicrobiota	7	232	0	0
Cyanobacteria_unclassified; Cyanobacteria_unclassified; Cyanobacteria_unclassified; Cyanobacteria_unclassified; Cyanobacteria	163	6	88	8
Cytophagales_unclassified; Cytophagales_unclassified; Cytophagales; Bacteroidia; Bacteroidota	0	1	0	0
D05-2_ge; D05-2; Rhizobiales; Alphaproteobacteria; Proteobacteria	0	2	0	0
Dadabacteriales_ge; Dadabacteriales_fa; Dadabacteriales; Dadabacteriia; Dadabacteria	4	0	7	0
Dechloromonas; Rhodocyclaceae; Burkholderiales; Gammaproteobacteria; Proteobacteria	4	0	0	0
Dechlorosoma; Rhodocyclaceae; Burkholderiales; Gammaproteobacteria; Proteobacteria	5	0	1	0
Deefgea; Chitinibacteraceae; Burkholderiales; Gammaproteobacteria; Proteobacteria	8	0	0	0
Deferrisoma; Defferrisomataceae; Defferrisomatales; Defferrisomatia; Deferrisomatota	0	1	0	0
Defluviimonas; Rhodobacteraceae; Rhodobacterales; Alphaproteobacteria; Proteobacteria	28	0	8	0
Dehalobacter; Syntrophobotulaceae; Desulfitobacteriales; Desulfitobacteriia; Firmicutes	1	0	0	0
Dehalococcoidia_ge; Dehalococcoidia_fa; Dehalococcoidia_or; Dehalococcoidia; Chloroflexi	0	2	0	0
Dehalococcoidia_unclassified; Dehalococcoidia_unclassified; Dehalococcoidia_unclassified; Dehalococcoidia; Chloroflexi	141	800	13	3
Dehalogenimonas; Dehalococcoidaceae; Dehalococcoidales; Dehalococcoidia; Chloroflexi	0	2	0	0
Deinococcus; Deinococcaceae; Deinococcales; Deinococci; Deinococcota	1	0	0	0
Delftia; Comamonadaceae; Burkholderiales; Gammaproteobacteria; Proteobacteria	0	0	0	1
Denitratisoma; Rhodocyclaceae; Burkholderiales; Gammaproteobacteria; Proteobacteria	0	2	12	4
Desantisbacteria_ge; Desantisbacteria_fa; Desantisbacteria_or; Desantisbacteria_cl; Desantisbacteria	0	2	0	0
Desulfatiferula; Desulfobacterales_fa; Desulfobacterales; Desulfobacteria; Desulfobacterota	0	2	3	0
Desulfatiglans; Desulfatiglandaceae; Desulfatiglandales; Desulfobacteria; Desulfobacterota	0	1	0	0
Desulfatirhabdium; Desulfosarcinaceae; Desulfobacterales; Desulfobacteria; Desulfobacterota	5	4	0	0
Desulfobacca; Desulfobaccaceae; Desulfobaccales; Desulfobaccia; Desulfobacterota	2	4	0	0
Desulfobacteraceae_unclassified; Desulfobacteraceae; Desulfobacterales; Desulfobacteria; Desulfobacterota	0	2	0	0
Desulfobacterales_unclassified; Desulfobacterales_unclassified; Desulfobacterales; Desulfobacteria; Desulfobacterota	1	17	23	0
Desulfobacterota_unclassified; Desulfobacterota_unclassified; Desulfobacterota_unclassified; Desulfobacterota_unclassified; Desulfobacterota	58	50	18	22
Desulfobulbales_unclassified; Desulfobulbales_unclassified; Desulfobulbales; Desulfobulbia; Desulfobacterota	0	2	0	0
Desulfocapsaceae_ge; Desulfocapsaceae; Desulfobulbales; Desulfobulbia; Desulfobacterota	1	5	0	0
Desulfocapsaceae_unclassified; Desulfocapsaceae; Desulfobulbales; Desulfobulbia; Desulfobacterota	1	0	0	0
Desulfolunaceae_unclassified; Desulfolunaceae; Desulfobacterales; Desulfobacteria; Desulfobacterota	0	1	0	0
Desulfomonile; Desulfomonilaceae; Desulfomonilales; Desulfomonilia; Desulfobacterota	1	0	0	0
Desulfosarcinaceae_unclassified; Desulfosarcinaceae; Desulfobacterales; Desulfobacteria; Desulfobacterota	0	1	2	0
Desulfosporosinus; Desulfitobacteriaceae; Desulfitobacteriales; Desulfitobacteriia; Firmicutes	7	173	1	0
Desulfovibrio; Desulfovibrionaceae; Desulfovibrionales; Desulfovibrionia; Desulfobacterota	5	0	0	0
Desulfovibrionaceae_unclassified; Desulfovibrionaceae; Desulfovibrionales; Desulfovibrionia; Desulfobacterota	0	1	0	0
Desulfurispora; Desulfurisporaceae; Desulfotomaculales; Desulfotomaculia; Firmicutes	0	1	0	0
Desulfurivibrio; Desulfurivibrionaceae; Desulfobulbales; Desulfobulbia; Desulfobacterota	35	34	7	16
Desulfuromonadales_ge; Desulfuromonadales_fa; Desulfuromonadales; Desulfuromonadia; Desulfobacterota	8	33	3	193
Desulfuromonadales_unclassified; Desulfuromonadales_unclassified; Desulfuromonadales; Desulfuromonadia; Desulfobacterota	7	70	0	2
Desulfuromonadia_unclassified; Desulfuromonadia_unclassified; Desulfuromonadia_unclassified; Desulfuromonadia; Desulfobacterota	119	40	5	54
DEV114; Pedosphaeraceae; Pedosphaerales; Verrucomicrobiae; Verrucomicrobiota	0	6	0	0
Devosia; Devosiaceae; Rhizobiales; Alphaproteobacteria; Proteobacteria	7	5	2	0
Devosiaceae_unclassified; Devosiaceae; Rhizobiales; Alphaproteobacteria; Proteobacteria	14	2	9	1
DG-56_ge; DG-56_fa; DG-56_or; DG-56; Armatimonadota	1	5	0	0
Diplorickettsia; Diplorickettsiaceae; Diplorickettsiales; Gammaproteobacteria; Proteobacteria	0	3	0	0
Diplorickettsiaceae_unclassified; Diplorickettsiaceae; Diplorickettsiales; Gammaproteobacteria; Proteobacteria	2	28	0	0
Dojkabacteria_ge; Dojkabacteria_fa; Dojkabacteria_or; Dojkabacteria; Patescibacteria	0	2	0	0
DS-100_ge; DS-100_fa; DS-100; Blastocatellia; Acidobacteriota	1	0	13	0
DSSD61; Nitrosomonadaceae; Burkholderiales; Gammaproteobacteria; Proteobacteria	1	0	1	0
DTB120_ge; DTB120_fa; DTB120_or; DTB120_cl; DTB120	55	93	72	148
Duganella; Oxalobacteraceae; Burkholderiales; Gammaproteobacteria; Proteobacteria	4	1	0	0
Dyadobacter; Spirosomaceae; Cytophagales; Bacteroidia; Bacteroidota	2	2	2	0
EC3_ge; EC3_fa; EC3; Gammaproteobacteria; Proteobacteria	1	0	0	0
Edaphobaculum; Chitinophagaceae; Chitinophagales; Bacteroidia; Bacteroidota	0	4	0	0
Eel-36e1D6_ge; Eel-36e1D6; Polyangiales; Polyangia; Myxococcota	40	13	16	2
EF100-94H03_ge; EF100-94H03; Puniceispirillales; Alphaproteobacteria; Proteobacteria	4	0	8	0
Elev-16S-1166_ge; Elev-16S-1166_fa; Elev-16S-1166; Acidobacteriae; Acidobacteriota	1	0	0	0
Ellin517; Pedosphaeraceae; Pedosphaerales; Verrucomicrobiae; Verrucomicrobiota	0	7	0	0
Ellin6067; Nitrosomonadaceae; Burkholderiales; Gammaproteobacteria; Proteobacteria	10	2	6	1
Elusimicrobiota_ge; Elusimicrobiota_fa; Elusimicrobiota_or; Elusimicrobiota_cl; Elusimicrobiota	0	3	0	2
Elusimicrobiota_unclassified; Elusimicrobiota_unclassified; Elusimicrobiota_unclassified; Elusimicrobiota_unclassified; Elusimicrobiota	3	6	1	0
Emticicia; Spirosomaceae; Cytophagales; Bacteroidia; Bacteroidota	3	0	3	0
Endomicrobium; Endomicrobiaceae; Endomicrobiales; Endomicrobia; Elusimicrobiota	0	2	0	0
Enhydrobacter; Moraxellaceae; Pseudomonadales; Gammaproteobacteria; Proteobacteria	1	0	7	0
Enterobacterales_unclassified; Enterobacterales_unclassified; Enterobacterales; Gammaproteobacteria; Proteobacteria	4	0	5	0
Entotheonellaceae_ge; Entotheonellaceae; Entotheonellales; Entotheonellia; Entotheonellaeota	13	1	8	0
env.OPS_17_ge; env.OPS_17; Sphingobacteriales; Bacteroidia; Bacteroidota	44	20	7	1
Ercella; Hungateiclostridiaceae; Oscillospirales; Clostridia; Firmicutes	0	1	0	0
Estrella; Criblamydiaceae; Chlamydiales; Chlamydiae; Verrucomicrobiota	0	1	0	0
eub62A3_ge; eub62A3_fa; eub62A3; Gammaproteobacteria; Proteobacteria	1	1	4	22
EV818SWSAP88_ge; EV818SWSAP88_fa; EV818SWSAP88; Gammaproteobacteria; Proteobacteria	1	1	0	0
Exiguobacterium; Exiguobacteraceae; Exiguobacterales; Bacilli; Firmicutes	1	0	0	0
FCPU426_ge; FCPU426_fa; FCPU426_or; FCPU426_cl; FCPU426	4	1	2	0
Ferribacterium; Rhodocyclaceae; Burkholderiales; Gammaproteobacteria; Proteobacteria	29	93	8	0
Ferritrophicum; Sulfuricellaceae; Burkholderiales; Gammaproteobacteria; Proteobacteria	5	2	36	0
Ferrovibrionales_fa_unclassified; Ferrovibrionales_fa; Ferrovibrionales; Alphaproteobacteria; Proteobacteria	2	0	0	0
Ferruginibacter; Chitinophagaceae; Chitinophagales; Bacteroidia; Bacteroidota	15	2	4	0
FFCH16263_ge; FFCH16263_fa; FFCH16263; Actinobacteria; Actinobacteriota	1	0	0	0
FFCH16767_ge; FFCH16767_fa; FFCH16767; Polyangia; Myxococcota	3	0	0	0
FFCH9454_ge; FFCH9454; Sphingobacteriales; Bacteroidia; Bacteroidota	2	1	3	0
Fibrobacterales_unclassified; Fibrobacterales_unclassified; Fibrobacterales; Fibrobacteria; Fibrobacterota	0	3	0	0
Fimbriiglobus; Gemmataceae; Gemmatales; Planctomycetes; Planctomycetota	3	2	0	0
Fimbriimonadaceae_ge; Fimbriimonadaceae; Fimbriimonadales; Fimbriimonadia; Armatimonadota	22	9	37	0
Fimbriimonadaceae_unclassified; Fimbriimonadaceae; Fimbriimonadales; Fimbriimonadia; Armatimonadota	0	1	0	0
Fimbriimonadales_ge; Fimbriimonadales_fa; Fimbriimonadales; Fimbriimonadia; Armatimonadota	0	1	0	0
Fimbriimonadales_unclassified; Fimbriimonadales_unclassified; Fimbriimonadales; Fimbriimonadia; Armatimonadota	2	0	2	0
Firestonebacteria_ge; Firestonebacteria_fa; Firestonebacteria_or; Firestonebacteria_cl; Firestonebacteria	0	1	0	0
Firmicutes_unclassified; Firmicutes_unclassified; Firmicutes_unclassified; Firmicutes_unclassified; Firmicutes	1	19	4	0
Flavitalea; Chitinophagaceae; Chitinophagales; Bacteroidia; Bacteroidota	0	1	0	0
Flavobacteriaceae_unclassified; Flavobacteriaceae; Flavobacteriales; Bacteroidia; Bacteroidota	3	2	0	0
Flavobacteriales_unclassified; Flavobacteriales_unclassified; Flavobacteriales; Bacteroidia; Bacteroidota	2	2	1	0
Flavobacterium; Flavobacteriaceae; Flavobacteriales; Bacteroidia; Bacteroidota	159	152	21	1
Fluviicola; Crocinitomicaceae; Flavobacteriales; Bacteroidia; Bacteroidota	31	8	1	15
Fontibacillus; Paenibacillaceae; Paenibacillales; Bacilli; Firmicutes	0	1	0	0
Frankiales_unclassified; Frankiales_unclassified; Frankiales; Actinobacteria; Actinobacteriota	1	0	0	0
FS117-23B-02_ge; FS117-23B-02_fa; FS117-23B-02; Dehalococcoidia; Chloroflexi	0	2	0	0
FS118-23B-02_ge; FS118-23B-02_fa; FS118-23B-02; Coriobacteriia; Actinobacteriota	1	0	0	0
FukuN18_freshwater_group; Terrimicrobiaceae; Chthoniobacterales; Verrucomicrobiae; Verrucomicrobiota	0	2	0	0
Fusibacter; Fusibacteraceae; Peptostreptococcales-Tissierellales; Clostridia; Firmicutes	0	8	3	0
FW22_ge; FW22_fa; FW22; Dehalococcoidia; Chloroflexi	0	11	0	0
Ga0074140; Simkaniaceae; Chlamydiales; Chlamydiae; Verrucomicrobiota	1	11	0	0
Ga0077536_ge; Ga0077536_fa; Ga0077536; Gammaproteobacteria; Proteobacteria	16	0	15	0
Gaiella; Gaiellaceae; Gaiellales; Thermoleophilia; Actinobacteriota	105	1	8	0
Gaiellales_ge; Gaiellales_fa; Gaiellales; Thermoleophilia; Actinobacteriota	0	0	3	1
Gaiellales_unclassified; Gaiellales_unclassified; Gaiellales; Thermoleophilia; Actinobacteriota	29	6	11	1
GAL15_ge; GAL15_fa; GAL15_or; GAL15_cl; GAL15	28	11	0	0
Galbitalea; Microbacteriaceae; Micrococcales; Actinobacteria; Actinobacteriota	0	1	0	0
Gallionella; Gallionellaceae; Burkholderiales; Gammaproteobacteria; Proteobacteria	6	32	182	186
Gallionellaceae_ge; Gallionellaceae; Burkholderiales; Gammaproteobacteria; Proteobacteria	0	0	1	3
Gallionellaceae_unclassified; Gallionellaceae; Burkholderiales; Gammaproteobacteria; Proteobacteria	13	75	171	106
Gammaproteobacteria_unclassified; Gammaproteobacteria_unclassified; Gammaproteobacteria_unclassified; Gammaproteobacteria; Proteobacteria	342	274	299	475
Gemmata; Gemmataceae; Gemmatales; Planctomycetes; Planctomycetota	1	0	18	0
Gemmataceae_unclassified; Gemmataceae; Gemmatales; Planctomycetes; Planctomycetota	10	0	25	0
Gemmatimonadaceae_unclassified; Gemmatimonadaceae; Gemmatimonadales; Gemmatimonadetes; Gemmatimonadota	19	11	5	3
Geobacter; Geobacteraceae; Geobacterales; Desulfuromonadia; Desulfobacterota	1	54	0	1
Geobacteraceae_unclassified; Geobacteraceae; Geobacterales; Desulfuromonadia; Desulfobacterota	4	6	0	0
Geobacterales_unclassified; Geobacterales_unclassified; Geobacterales; Desulfuromonadia; Desulfobacterota	3	0	0	0
Geodermatophilaceae_unclassified; Geodermatophilaceae; Frankiales; Actinobacteria; Actinobacteriota	2	0	0	0
Georgfuchsia; Rhodocyclaceae; Burkholderiales; Gammaproteobacteria; Proteobacteria	2	1	1	0
Geothrix; Holophagaceae; Holophagales; Holophagae; Acidobacteriota	2	1	6	0
GIF3_ge; GIF3_fa; GIF3; Dehalococcoidia; Chloroflexi	0	6	0	0
GIF9_ge; GIF9_fa; GIF9; Dehalococcoidia; Chloroflexi	0	5	0	0
Gitt-GS-136_ge; Gitt-GS-136_fa; Gitt-GS-136_or; Gitt-GS-136; Chloroflexi	26	0	0	0
GOUTA6; Nitrosomonadaceae; Burkholderiales; Gammaproteobacteria; Proteobacteria	359	177	83	276
GOUTB8_ge; GOUTB8_fa; GOUTB8; Acidobacteriae; Acidobacteriota	0	8	0	0
Gracilibacteraceae_unclassified; Gracilibacteraceae; Clostridia_or; Clostridia; Firmicutes	0	1	0	0
Gracilibacteria_ge; Gracilibacteria_fa; Gracilibacteria_or; Gracilibacteria; Patescibacteria	22	44	16	3
Gracilibacteria_unclassified; Gracilibacteria_unclassified; Gracilibacteria_unclassified; Gracilibacteria; Patescibacteria	40	53	2	3
GWA2-38-13b_ge; GWA2-38-13b_fa; GWA2-38-13b; Parcubacteria; Patescibacteria	2	0	0	0
GWA2-50-13_ge; GWA2-50-13; Brocadiales; Brocadiae; Planctomycetota	12	2	3	0
GWB1-42-6_ge; GWB1-42-6_fa; GWB1-42-6; Parcubacteria; Patescibacteria	1	3	0	0
GWC2-45-44_ge; GWC2-45-44; MSBL9; Phycisphaerae; Planctomycetota	2	16	0	0
GWD2-49-16; Anaerolineaceae; Anaerolineales; Anaerolineae; Chloroflexi	0	6	0	0
GWE2-31-10; Spirochaetaceae; Spirochaetales; Spirochaetia; Spirochaetota	0	1	0	0
GWF2-44-16_ge; GWF2-44-16; Victivallales; Lentisphaeria; Verrucomicrobiota	0	51	0	0
Haliangium; Haliangiaceae; Haliangiales; Polyangia; Myxococcota	466	86	301	10
Halocella; Halanaerobiaceae; Halanaerobiales; Halanaerobiia; Halanaerobiaeota	0	0	1	0
Hansschlegelia; Methylopilaceae; Rhizobiales; Alphaproteobacteria; Proteobacteria	1	0	0	0
Hassallia; Microscillaceae; Cytophagales; Bacteroidia; Bacteroidota	1	0	0	0
HDB-SIOI1093_ge; HDB-SIOI1093_fa; HDB-SIOI1093_or; HDB-SIOI1093; Nitrospirota	5	0	46	4
HdN1; Halomonadaceae; Pseudomonadales; Gammaproteobacteria; Proteobacteria	17	0	31	0
Herbiconiux; Microbacteriaceae; Micrococcales; Actinobacteria; Actinobacteriota	1	0	7	0
Herminiimonas; Oxalobacteraceae; Burkholderiales; Gammaproteobacteria; Proteobacteria	6	10	0	0
Hirschia; Hyphomonadaceae; Caulobacterales; Alphaproteobacteria; Proteobacteria	10	8	3	0
Holophagaceae_ge; Holophagaceae; Holophagales; Holophagae; Acidobacteriota	3	0	9	27
Holophagaceae_unclassified; Holophagaceae; Holophagales; Holophagae; Acidobacteriota	102	15	18	8
Holosporaceae_unclassified; Holosporaceae; Holosporales; Alphaproteobacteria; Proteobacteria	7	0	2	0
Hungateiclostridiaceae_unclassified; Hungateiclostridiaceae; Oscillospirales; Clostridia; Firmicutes	2	21	0	0
Hydrocarboniphaga; Solimonadaceae; Salinisphaerales; Gammaproteobacteria; Proteobacteria	1	0	0	0
Hydrogenedensaceae_ge; Hydrogenedensaceae; Hydrogenedentiales; Hydrogenedentia; Hydrogenedentes	53	42	10	0
Hydrogenedensaceae_unclassified; Hydrogenedensaceae; Hydrogenedentiales; Hydrogenedentia; Hydrogenedentes	2	2	0	0
Hydrogenispora; Limnochordia_fa; Limnochordia_or; Limnochordia; Firmicutes	1	0	0	0
Hydrogenophaga; Comamonadaceae; Burkholderiales; Gammaproteobacteria; Proteobacteria	35	102	22	1
Hydrogenophilaceae_unclassified; Hydrogenophilaceae; Burkholderiales; Gammaproteobacteria; Proteobacteria	0	0	5	0
Hymenobacter; Hymenobacteraceae; Cytophagales; Bacteroidia; Bacteroidota	1	0	0	0
Hyphomicrobiaceae_unclassified; Hyphomicrobiaceae; Rhizobiales; Alphaproteobacteria; Proteobacteria	4	2	11	0
Hyphomicrobium; Hyphomicrobiaceae; Rhizobiales; Alphaproteobacteria; Proteobacteria	19	14	29	10
Hyphomonadaceae_unclassified; Hyphomonadaceae; Caulobacterales; Alphaproteobacteria; Proteobacteria	0	0	1	1
Hyphomonas; Hyphomonadaceae; Caulobacterales; Alphaproteobacteria; Proteobacteria	0	0	3	0
Hypnocyclicus; Leptotrichiaceae; Fusobacteriales; Fusobacteriia; Fusobacteriota	2	6	0	0
Iamia; Iamiaceae; Microtrichales; Acidimicrobiia; Actinobacteriota	75	2	7	0
Ignavibacteriales_unclassified; Ignavibacteriales_unclassified; Ignavibacteriales; Ignavibacteria; Bacteroidota	1	0	0	0
Ilumatobacter; Ilumatobacteraceae; Microtrichales; Acidimicrobiia; Actinobacteriota	3	0	2	0
Ilumatobacteraceae_ge; Ilumatobacteraceae; Microtrichales; Acidimicrobiia; Actinobacteriota	1	0	0	1
Ilumatobacteraceae_unclassified; Ilumatobacteraceae; Microtrichales; Acidimicrobiia; Actinobacteriota	5	0	5	3
IMCC26134; Opitutaceae; Opitutales; Verrucomicrobiae; Verrucomicrobiota	1	0	0	0
IMCC26256_ge; IMCC26256_fa; IMCC26256; Acidimicrobiia; Actinobacteriota	142	3	121	0
Immundisolibacter; Immundisolibacteraceae; Immundisolibacterales; Gammaproteobacteria; Proteobacteria	4	2	47	0
Inquilinus; Inquilinaceae; Azospirillales; Alphaproteobacteria; Proteobacteria	3	0	0	0
Intrasporangiaceae_unclassified; Intrasporangiaceae; Micrococcales; Actinobacteria; Actinobacteriota	2	0	0	0
Iodobacter; Chitinibacteraceae; Burkholderiales; Gammaproteobacteria; Proteobacteria	18	0	0	0
IS-44; Nitrosomonadaceae; Burkholderiales; Gammaproteobacteria; Proteobacteria	7	4	19	1
Jahnella; Polyangiaceae; Polyangiales; Polyangia; Myxococcota	1	0	0	0
Janthinobacterium; Oxalobacteraceae; Burkholderiales; Gammaproteobacteria; Proteobacteria	92	20	2	0
JdFR-54_ge; JdFR-54_fa; JdFR-54; Dehalococcoidia; Chloroflexi	0	19	0	0
JG30-KF-CM45_ge; JG30-KF-CM45; Thermomicrobiales; Chloroflexia; Chloroflexi	3	0	0	0
JG30-KF-CM66_ge; JG30-KF-CM66_fa; JG30-KF-CM66_or; JG30-KF-CM66; Chloroflexi	316	49	49	5
JG36-GS-52_ge; JG36-GS-52_fa; JG36-GS-52; Gammaproteobacteria; Proteobacteria	4	0	0	0
JGI_0000069-P22_ge; JGI_0000069-P22_fa; JGI_0000069-P22; Gracilibacteria; Patescibacteria	0	3	0	0
JGI_0001001-H03; Blastocatellaceae; Blastocatellales; Blastocatellia; Acidobacteriota	1	0	4	0
Kapabacteriales_ge; Kapabacteriales_fa; Kapabacteriales; Kapabacteria; Bacteroidota	5	28	0	1
Kazania_ge; Kazania_fa; Kazania_or; Kazania; Patescibacteria	0	4	0	0
KD3-10; Myxococcaceae; Myxococcales; Myxococcia; Myxococcota	0	0	1	0
KD3-93_ge; KD3-93; Sphingobacteriales; Bacteroidia; Bacteroidota	34	36	1	0
KD4-96_ge; KD4-96_fa; KD4-96_or; KD4-96; Chloroflexi	730	45	5	0
Ketobacter; Alcanivoracaceae; Pseudomonadales; Gammaproteobacteria; Proteobacteria	2	0	0	0
KF-JG30-C25_ge; KF-JG30-C25_fa; KF-JG30-C25; Gammaproteobacteria; Proteobacteria	8	0	0	0
Kiloniellales_unclassified; Kiloniellales_unclassified; Kiloniellales; Alphaproteobacteria; Proteobacteria	1	0	0	0
Kiritimatiellae_unclassified; Kiritimatiellae_unclassified; Kiritimatiellae_unclassified; Kiritimatiellae; Verrucomicrobiota	0	23	0	0
koll11_ge; koll11; Omnitrophales; Omnitrophia; Verrucomicrobiota	0	1	0	1
Kryptoniales_unclassified; Kryptoniales_unclassified; Kryptoniales; Kryptonia; Bacteroidota	1	1	3	4
Labrys; Labraceae; Rhizobiales; Alphaproteobacteria; Proteobacteria	1	0	0	0
Lachnospiraceae_unclassified; Lachnospiraceae; Lachnospirales; Clostridia; Firmicutes	1	1	0	0
Lachnospirales_unclassified; Lachnospirales_unclassified; Lachnospirales; Clostridia; Firmicutes	1	0	0	0
Lacibacter; Chitinophagaceae; Chitinophagales; Bacteroidia; Bacteroidota	1	0	0	0
Lacihabitans; Spirosomaceae; Cytophagales; Bacteroidia; Bacteroidota	2	0	0	0
Lacunisphaera; Opitutaceae; Opitutales; Verrucomicrobiae; Verrucomicrobiota	16	12	2	0
Latescibacteraceae_ge; Latescibacteraceae; Latescibacterales; Latescibacteria; Latescibacterota	1	0	0	0
Latescibacterota_ge; Latescibacterota_fa; Latescibacterota_or; Latescibacterota_cl; Latescibacterota	247	119	38	2
Lautropia; Burkholderiaceae; Burkholderiales; Gammaproteobacteria; Proteobacteria	0	1	0	0
LCP-89_ge; LCP-89_fa; LCP-89_or; LCP-89_cl; LCP-89	0	1	0	0
LD1-PA32_ge; LD1-PA32_fa; LD1-PA32; Chlamydiae; Verrucomicrobiota	0	2	0	0
LD1-PB3_ge; LD1-PB3_fa; LD1-PB3; Verrucomicrobiae; Verrucomicrobiota	1	5	0	0
Leeia; Leeiaceae; Burkholderiales; Gammaproteobacteria; Proteobacteria	83	2	26	131
Legionella; Legionellaceae; Legionellales; Gammaproteobacteria; Proteobacteria	102	162	52	20
Legionellaceae_unclassified; Legionellaceae; Legionellales; Gammaproteobacteria; Proteobacteria	1	3	1	4
Lenti-02_ge; Lenti-02; Oligosphaerales; Lentisphaeria; Verrucomicrobiota	0	22	2	0
Lentimicrobiaceae_ge; Lentimicrobiaceae; Sphingobacteriales; Bacteroidia; Bacteroidota	0	7	0	0
Lentimicrobium; Lentimicrobiaceae; Sphingobacteriales; Bacteroidia; Bacteroidota	0	2	0	0
Lentisphaeria_unclassified; Lentisphaeria_unclassified; Lentisphaeria_unclassified; Lentisphaeria; Verrucomicrobiota	1	2	0	0
Leptolinea; Anaerolineaceae; Anaerolineales; Anaerolineae; Chloroflexi	0	2	0	0
Leptospira; Leptospiraceae; Leptospirales; Leptospirae; Spirochaetota	2	0	9	0
Leptospiraceae_unclassified; Leptospiraceae; Leptospirales; Leptospirae; Spirochaetota	1	0	1	0
Leptothrix; Comamonadaceae; Burkholderiales; Gammaproteobacteria; Proteobacteria	70	8	10	1
Leucobacter; Microbacteriaceae; Micrococcales; Actinobacteria; Actinobacteriota	1	0	0	0
Limnobacter; Burkholderiaceae; Burkholderiales; Gammaproteobacteria; Proteobacteria	0	0	2	0
Limnohabitans; Comamonadaceae; Burkholderiales; Gammaproteobacteria; Proteobacteria	0	120	3	38
Lineage_IIb_ge; Lineage_IIb_fa; Lineage_IIb_or; Lineage_IIb; Elusimicrobiota	3	4	0	0
Lineage_IIc_ge; Lineage_IIc_fa; Lineage_IIc_or; Lineage_IIc; Elusimicrobiota	4	9	1	3
Lineage_IV_ge; Lineage_IV_fa; Lineage_IV; Elusimicrobia; Elusimicrobiota	203	191	182	48
LiUU-11-161_ge; LiUU-11-161; Sphingobacteriales; Bacteroidia; Bacteroidota	0	0	1	0
Longivirga; Sporichthyaceae; Frankiales; Actinobacteria; Actinobacteriota	12	0	3	0
Luedemannella; Micromonosporaceae; Micromonosporales; Actinobacteria; Actinobacteriota	1	0	0	0
Luteibacter; Rhodanobacteraceae; Xanthomonadales; Gammaproteobacteria; Proteobacteria	0	1	0	0
LWQ8_ge; LWQ8; Saccharimonadales; Saccharimonadia; Patescibacteria	45	40	5	0
Lysinimonas; Microbacteriaceae; Micrococcales; Actinobacteria; Actinobacteriota	9	0	0	0
Lysobacter; Xanthomonadaceae; Xanthomonadales; Gammaproteobacteria; Proteobacteria	12	0	3	0
Magnetococcus; Magnetococcaceae; Magnetococcales; Magnetococcia; Proteobacteria	0	1	141	0
Magnetospirillaceae_ge; Magnetospirillaceae; Rhodospirillales; Alphaproteobacteria; Proteobacteria	1	0	1	0
Magnetospirillaceae_unclassified; Magnetospirillaceae; Rhodospirillales; Alphaproteobacteria; Proteobacteria	0	2	1	0
Magnetospirillum; Magnetospirillaceae; Rhodospirillales; Alphaproteobacteria; Proteobacteria	2	1	16	3
Malikia; Comamonadaceae; Burkholderiales; Gammaproteobacteria; Proteobacteria	0	130	7	0
Margulisbacteria_ge; Margulisbacteria_fa; Margulisbacteria_or; Margulisbacteria_cl; Margulisbacteria	17	58	7	8
Marmoricola; Nocardioidaceae; Propionibacteriales; Actinobacteria; Actinobacteriota	3	0	0	0
Massilia; Oxalobacteraceae; Burkholderiales; Gammaproteobacteria; Proteobacteria	111	2	24	1
MB-A2-108_ge; MB-A2-108_fa; MB-A2-108_or; MB-A2-108; Actinobacteriota	15	15	21	0
MBMPE27_ge; MBMPE27_fa; MBMPE27; Gammaproteobacteria; Proteobacteria	4	1	4	0
MBNT15_ge; MBNT15_fa; MBNT15_or; MBNT15_cl; MBNT15	135	128	30	34
MD2902-B12_ge; MD2902-B12_fa; MD2902-B12_or; MD2902-B12; Gemmatimonadota	3	12	0	0
MD3-55; Fokiniaceae; Rickettsiales; Alphaproteobacteria; Proteobacteria	0	2	0	0
Mesorhizobium; Rhizobiaceae; Rhizobiales; Alphaproteobacteria; Proteobacteria	0	0	2	0
Methylibium; Comamonadaceae; Burkholderiales; Gammaproteobacteria; Proteobacteria	9	0	21	0
Methylobacter; Methylomonadaceae; Methylococcales; Gammaproteobacteria; Proteobacteria	12	22	1	0
Methylobacterium-Methylorubrum; Beijerinckiaceae; Rhizobiales; Alphaproteobacteria; Proteobacteria	1	2	6	0
Methylococcaceae_unclassified; Methylococcaceae; Methylococcales; Gammaproteobacteria; Proteobacteria	8	0	1	0
Methylocystis; Beijerinckiaceae; Rhizobiales; Alphaproteobacteria; Proteobacteria	15	0	4	0
Methyloglobulus; Methylomonadaceae; Methylococcales; Gammaproteobacteria; Proteobacteria	0	0	1	0
Methylomicrobium; Methylomonadaceae; Methylococcales; Gammaproteobacteria; Proteobacteria	1	0	0	0
Methylomirabilaceae_unclassified; Methylomirabilaceae; Methylomirabilales; Methylomirabilia; Methylomirabilota	6	3	14	0
Methylomirabilia_unclassified; Methylomirabilia_unclassified; Methylomirabilia_unclassified; Methylomirabilia; Methylomirabilota	1	0	3	0
Methylomonadaceae_unclassified; Methylomonadaceae; Methylococcales; Gammaproteobacteria; Proteobacteria	14	2	3	0
Methylophilaceae_unclassified; Methylophilaceae; Burkholderiales; Gammaproteobacteria; Proteobacteria	3	11	0	0
Methylophilus; Methylophilaceae; Burkholderiales; Gammaproteobacteria; Proteobacteria	0	1	0	0
Methylosoma; Methylomonadaceae; Methylococcales; Gammaproteobacteria; Proteobacteria	2	0	0	0
Methylotenera; Methylophilaceae; Burkholderiales; Gammaproteobacteria; Proteobacteria	0	10	0	0
Methyloversatilis; Rhodocyclaceae; Burkholderiales; Gammaproteobacteria; Proteobacteria	1	0	3	0
Methylovirgula; Beijerinckiaceae; Rhizobiales; Alphaproteobacteria; Proteobacteria	1	0	0	0
Micavibrionales_unclassified; Micavibrionales_unclassified; Micavibrionales; Alphaproteobacteria; Proteobacteria	0	0	0	1
Microbacteriaceae_unclassified; Microbacteriaceae; Micrococcales; Actinobacteria; Actinobacteriota	28	9	59	1
Microbacterium; Microbacteriaceae; Micrococcales; Actinobacteria; Actinobacteriota	38	3	68	0
Micrococcaceae_ge; Micrococcaceae; Micrococcales; Actinobacteria; Actinobacteriota	1	0	0	0
Micrococcaceae_unclassified; Micrococcaceae; Micrococcales; Actinobacteria; Actinobacteriota	5	0	2	0
Micrococcales_unclassified; Micrococcales_unclassified; Micrococcales; Actinobacteria; Actinobacteriota	0	0	2	0
Microgenomatia_unclassified; Microgenomatia_unclassified; Microgenomatia_unclassified; Microgenomatia; Patescibacteria	0	1	0	0
Microlunatus; Propionibacteriaceae; Propionibacteriales; Actinobacteria; Actinobacteriota	0	1	0	0
Micropepsaceae_unclassified; Micropepsaceae; Micropepsales; Alphaproteobacteria; Proteobacteria	3	0	0	0
Microscillaceae_unclassified; Microscillaceae; Cytophagales; Bacteroidia; Bacteroidota	6	0	0	0
Microtrichales_unclassified; Microtrichales_unclassified; Microtrichales; Acidimicrobiia; Actinobacteriota	5	1	2	0
Microvirga; Beijerinckiaceae; Rhizobiales; Alphaproteobacteria; Proteobacteria	2	0	0	0
Minicystis; Polyangiaceae; Polyangiales; Polyangia; Myxococcota	3	0	0	0
MIZ14; Methylomirabilaceae; Methylomirabilales; Methylomirabilia; Methylomirabilota	2	0	0	0
MIZ17; Methylomirabilaceae; Methylomirabilales; Methylomirabilia; Methylomirabilota	17	1	42	0
mle1-27_ge; mle1-27_fa; mle1-27; Polyangia; Myxococcota	14	1	15	2
mle1-7; Nitrosomonadaceae; Burkholderiales; Gammaproteobacteria; Proteobacteria	1	0	0	0
mle1-8_ge; mle1-8_fa; mle1-8; Phycisphaerae; Planctomycetota	3	4	1	0
MND1; Nitrosomonadaceae; Burkholderiales; Gammaproteobacteria; Proteobacteria	149	21	35	6
Moraxellaceae_ge; Moraxellaceae; Pseudomonadales; Gammaproteobacteria; Proteobacteria	31	0	0	0
Moraxellaceae_unclassified; Moraxellaceae; Pseudomonadales; Gammaproteobacteria; Proteobacteria	29	2	4	0
MSB-3C8_ge; MSB-3C8; Kryptoniales; Kryptonia; Bacteroidota	1	0	0	0
MSB-4B10_ge; MSB-4B10_fa; MSB-4B10; Polyangia; Myxococcota	0	6	1	0
MSB-5B2_ge; MSB-5B2_fa; MSB-5B2; Anaerolineae; Chloroflexi	0	7	0	0
MSBL5_ge; MSBL5_fa; MSBL5; Dehalococcoidia; Chloroflexi	0	14	0	0
MSBL9_unclassified; MSBL9_unclassified; MSBL9; Phycisphaerae; Planctomycetota	1	9	0	0
MT5B39_ge; MT5B39_fa; MT5B39_or; MT5B39; Nitrospinota	4	16	4	0
Mucilaginibacter; Sphingobacteriaceae; Sphingobacteriales; Bacteroidia; Bacteroidota	0	1	0	0
Muribaculaceae_ge; Muribaculaceae; Bacteroidales; Bacteroidia; Bacteroidota	0	1	0	0
MVP-15_ge; MVP-15_fa; MVP-15_or; MVP-15; Spirochaetota	9	10	9	9
Mycobacterium; Mycobacteriaceae; Corynebacteriales; Actinobacteria; Actinobacteriota	4	2	0	0
Myxococcaceae_ge; Myxococcaceae; Myxococcales; Myxococcia; Myxococcota	2	6	1	3
Myxococcaceae_unclassified; Myxococcaceae; Myxococcales; Myxococcia; Myxococcota	71	24	24	4
Myxococcales_unclassified; Myxococcales_unclassified; Myxococcales; Myxococcia; Myxococcota	33	2	1	0
Myxococcota_unclassified; Myxococcota_unclassified; Myxococcota_unclassified; Myxococcota_unclassified; Myxococcota	14	5	10	1
Nakamurella; Nakamurellaceae; Frankiales; Actinobacteria; Actinobacteriota	9	0	0	0
Nannocystaceae_unclassified; Nannocystaceae; Nannocystales; Polyangia; Myxococcota	5	0	12	0
Nannocystis; Nannocystaceae; Nannocystales; Polyangia; Myxococcota	3	1	2	0
NB1-j_ge; NB1-j_fa; NB1-j_or; NB1-j_cl; NB1-j	22	1	2	2
Neisseriaceae_unclassified; Neisseriaceae; Burkholderiales; Gammaproteobacteria; Proteobacteria	2	0	0	0
Neochlamydia; Parachlamydiaceae; Chlamydiales; Chlamydiae; Verrucomicrobiota	0	10	0	0
Nevskia; Solimonadaceae; Salinisphaerales; Gammaproteobacteria; Proteobacteria	1	0	3	0
Nitrobacter; Xanthobacteraceae; Rhizobiales; Alphaproteobacteria; Proteobacteria	2	0	3	0
Nitrosomonadaceae_unclassified; Nitrosomonadaceae; Burkholderiales; Gammaproteobacteria; Proteobacteria	52	4	3	5
Nitrosomonas; Nitrosomonadaceae; Burkholderiales; Gammaproteobacteria; Proteobacteria	353	17	23	6
Nitrosospira; Nitrosomonadaceae; Burkholderiales; Gammaproteobacteria; Proteobacteria	403	0	3	3
Nitrospina; Nitrospinaceae; Nitrospinales; Nitrospinia; Nitrospinota	5	0	27	0
Nitrospinaceae_unclassified; Nitrospinaceae; Nitrospinales; Nitrospinia; Nitrospinota	0	0	6	0
Nitrospinota_ge; Nitrospinota_fa; Nitrospinota_or; Nitrospinota_cl; Nitrospinota	0	0	0	7
Nitrospinota_unclassified; Nitrospinota_unclassified; Nitrospinota_unclassified; Nitrospinota_unclassified; Nitrospinota	0	0	3	0
Nitrospira; Nitrospiraceae; Nitrospirales; Nitrospiria; Nitrospirota	5233	71	1029	31
Nitrospirota_unclassified; Nitrospirota_unclassified; Nitrospirota_unclassified; Nitrospirota_unclassified; Nitrospirota	0	0	4	3
Niveibacterium; Rhodocyclaceae; Burkholderiales; Gammaproteobacteria; Proteobacteria	0	0	1	0
Niveispirillum; Azospirillaceae; Azospirillales; Alphaproteobacteria; Proteobacteria	0	0	3	0
NK4A214_group; Oscillospiraceae; Oscillospirales; Clostridia; Firmicutes	0	0	4	0
NKB15_ge; NKB15_fa; NKB15_or; NKB15_cl; NKB15	6	7	0	0
Nocardioidaceae_unclassified; Nocardioidaceae; Propionibacteriales; Actinobacteria; Actinobacteriota	1	0	0	0
Nocardioides; Nocardioidaceae; Propionibacteriales; Actinobacteria; Actinobacteriota	8	5	4	0
Nordella; Rhizobiales_Incertae_Sedis; Rhizobiales; Alphaproteobacteria; Proteobacteria	8	0	5	0
Nostocaceae_unclassified; Nostocaceae; Cyanobacteriales; Cyanobacteriia; Cyanobacteria	0	1	0	0
Noviherbaspirillum; Oxalobacteraceae; Burkholderiales; Gammaproteobacteria; Proteobacteria	0	0	1	0
Novosphingobium; Sphingomonadaceae; Sphingomonadales; Alphaproteobacteria; Proteobacteria	134	17	46	0
NRL2_ge; NRL2_fa; NRL2; Alphaproteobacteria; Proteobacteria	9	1	7	0
NS10_marine_group; Cryomorphaceae; Flavobacteriales; Bacteroidia; Bacteroidota	9	1	4	0
NS11-12_marine_group_ge; NS11-12_marine_group; Sphingobacteriales; Bacteroidia; Bacteroidota	1	31	4	0
Obscuribacteraceae_ge; Obscuribacteraceae; Obscuribacterales; Vampirivibrionia; Cyanobacteria	1	21	0	0
Obscuribacteraceae_unclassified; Obscuribacteraceae; Obscuribacterales; Vampirivibrionia; Cyanobacteria	0	9	0	0
oc32; Nitrosomonadaceae; Burkholderiales; Gammaproteobacteria; Proteobacteria	2	0	0	0
ODP123_ge; ODP123_fa; ODP123_or; ODP123; Planctomycetota	0	2	0	0
Oikopleura; Pedosphaeraceae; Pedosphaerales; Verrucomicrobiae; Verrucomicrobiota	0	1	0	0
OLB12; Microscillaceae; Cytophagales; Bacteroidia; Bacteroidota	0	2	0	0
OLB14_ge; OLB14_fa; OLB14_or; OLB14; Chloroflexi	61	27	5	0
OLB17; Blastocatellaceae; Blastocatellales; Blastocatellia; Acidobacteriota	0	0	1	0
Oleiphilus; Oleiphilaceae; Pseudomonadales; Gammaproteobacteria; Proteobacteria	1	2	0	0
Oligoflexaceae_unclassified; Oligoflexaceae; Oligoflexales; Oligoflexia; Bdellovibrionota	4	1	1	0
Oligoflexia_ge; Oligoflexia_fa; Oligoflexia_or; Oligoflexia; Bdellovibrionota	0	1	0	0
Oligoflexia_unclassified; Oligoflexia_unclassified; Oligoflexia_unclassified; Oligoflexia; Bdellovibrionota	2	0	3	0
OM190_ge; OM190_fa; OM190_or; OM190; Planctomycetota	247	46	48	1
OM27_clade; Bdellovibrionaceae; Bdellovibrionales; Bdellovibrionia; Bdellovibrionota	180	46	24	5
Omnitrophales_ge; Omnitrophales_fa; Omnitrophales; Omnitrophia; Verrucomicrobiota	42	208	5	1
Omnitrophales_unclassified; Omnitrophales_unclassified; Omnitrophales; Omnitrophia; Verrucomicrobiota	25	26	6	0
Opitutaceae_unclassified; Opitutaceae; Opitutales; Verrucomicrobiae; Verrucomicrobiota	4	16	0	0
Opitutus; Opitutaceae; Opitutales; Verrucomicrobiae; Verrucomicrobiota	26	111	0	0
Oscillibacter; Oscillospiraceae; Oscillospirales; Clostridia; Firmicutes	0	1	0	0
Oscillospirales_unclassified; Oscillospirales_unclassified; Oscillospirales; Clostridia; Firmicutes	0	1	0	0
Oxalicibacterium; Oxalobacteraceae; Burkholderiales; Gammaproteobacteria; Proteobacteria	1	0	0	0
Oxalobacteraceae_unclassified; Oxalobacteraceae; Burkholderiales; Gammaproteobacteria; Proteobacteria	173	58	48	1
Oxobacter; Oxobacteraceae; Clostridiales; Clostridia; Firmicutes	0	5	0	0
P2-11E_ge; P2-11E_fa; P2-11E_or; P2-11E; Chloroflexi	3	14	1	0
P3OB-42; Myxococcaceae; Myxococcales; Myxococcia; Myxococcota	60	11	18	15
P9X2b3D02_ge; P9X2b3D02_fa; P9X2b3D02_or; P9X2b3D02; Nitrospinota	6	14	5	0
Paenarthrobacter; Micrococcaceae; Micrococcales; Actinobacteria; Actinobacteriota	1	1	1	0
Paenibacillaceae_unclassified; Paenibacillaceae; Paenibacillales; Bacilli; Firmicutes	0	12	0	0
Paenibacillus; Paenibacillaceae; Paenibacillales; Bacilli; Firmicutes	0	39	0	0
Paenisporosarcina; Planococcaceae; Bacillales; Bacilli; Firmicutes	1	0	0	0
Pajaroellobacter; Polyangiaceae; Polyangiales; Polyangia; Myxococcota	31	0	6	1
Paludibacter; Paludibacteraceae; Bacteroidales; Bacteroidia; Bacteroidota	0	6	0	0
Paludibacteraceae_unclassified; Paludibacteraceae; Bacteroidales; Bacteroidia; Bacteroidota	0	1	0	0
Paludibaculum; Acidobacteriae_fa; Acidobacteriae_or; Acidobacteriae; Acidobacteriota	26	18	3	1
Paludisphaera; Isosphaeraceae; Isosphaerales; Planctomycetes; Planctomycetota	0	0	5	0
Panacagrimonas; Solimonadaceae; Salinisphaerales; Gammaproteobacteria; Proteobacteria	0	0	3	0
Parablastomonas; Sphingomonadaceae; Sphingomonadales; Alphaproteobacteria; Proteobacteria	0	1	2	0
Paracaedibacteraceae_ge; Paracaedibacteraceae; Paracaedibacterales; Alphaproteobacteria; Proteobacteria	4	0	0	0
Paracaedibacteraceae_unclassified; Paracaedibacteraceae; Paracaedibacterales; Alphaproteobacteria; Proteobacteria	2	0	1	0
Parachlamydiaceae_unclassified; Parachlamydiaceae; Chlamydiales; Chlamydiae; Verrucomicrobiota	2	27	0	0
Paracoccus; Rhodobacteraceae; Rhodobacterales; Alphaproteobacteria; Proteobacteria	1	0	3	0
Parcubacteria_ge; Parcubacteria_fa; Parcubacteria_or; Parcubacteria; Patescibacteria	43	446	1	0
Parcubacteria_unclassified; Parcubacteria_unclassified; Parcubacteria_unclassified; Parcubacteria; Patescibacteria	607	1693	6	7
Parvibaculum; Parvibaculaceae; Parvibaculales; Alphaproteobacteria; Proteobacteria	0	1	0	0
Parviterribacter; Solirubrobacteraceae; Solirubrobacterales; Thermoleophilia; Actinobacteriota	1	0	0	0
Patescibacteria_unclassified; Patescibacteria_unclassified; Patescibacteria_unclassified; Patescibacteria_unclassified; Patescibacteria	24	88	17	4
PAUC26f_ge; PAUC26f_fa; PAUC26f; Acidobacteriae; Acidobacteriota	12	31	6	0
PAUC34f_ge; PAUC34f_fa; PAUC34f_or; PAUC34f_cl; PAUC34f	15	11	3	0
Paucibacter; Comamonadaceae; Burkholderiales; Gammaproteobacteria; Proteobacteria	2	4	0	0
PB19_ge; PB19_fa; PB19; Desulfuromonadia; Desulfobacterota	14	4	5	0
Pedobacter; Sphingobacteriaceae; Sphingobacteriales; Bacteroidia; Bacteroidota	11	29	5	3
Pedomicrobium; Hyphomicrobiaceae; Rhizobiales; Alphaproteobacteria; Proteobacteria	37	2	21	1
Pedosphaera; Pedosphaeraceae; Pedosphaerales; Verrucomicrobiae; Verrucomicrobiota	1	1	0	0
Pedosphaeraceae_ge; Pedosphaeraceae; Pedosphaerales; Verrucomicrobiae; Verrucomicrobiota	5	44	0	0
Pedosphaeraceae_unclassified; Pedosphaeraceae; Pedosphaerales; Verrucomicrobiae; Verrucomicrobiota	37	74	2	0
Pelomonas; Comamonadaceae; Burkholderiales; Gammaproteobacteria; Proteobacteria	1	0	5	0
Peptostreptococcales-Tissierellales_unclassified; Peptostreptococcales-Tissierellales_unclassified; Peptostreptococcales-Tissierellales; Clostridia; Firmicutes	0	2	0	0
Peredibacter; Bacteriovoracaceae; Bacteriovoracales; Bdellovibrionia; Bdellovibrionota	31	19	6	2
Perlucidibaca; Moraxellaceae; Pseudomonadales; Gammaproteobacteria; Proteobacteria	13	2	0	1
Phaeodactylibacter; Saprospiraceae; Chitinophagales; Bacteroidia; Bacteroidota	87	4	5	0
Phaeospirillum; Magnetospirillaceae; Rhodospirillales; Alphaproteobacteria; Proteobacteria	0	0	1	0
Phaselicystis; Phaselicystidaceae; Polyangiales; Polyangia; Myxococcota	105	6	11	0
Phenylobacterium; Caulobacteraceae; Caulobacterales; Alphaproteobacteria; Proteobacteria	51	4	3	1
PHOS-HE36_ge; PHOS-HE36; Ignavibacteriales; Ignavibacteria; Bacteroidota	7	0	3	0
Phreatobacter; Rhizobiales_Incertae_Sedis; Rhizobiales; Alphaproteobacteria; Proteobacteria	0	0	2	0
Phycisphaeraceae_unclassified; Phycisphaeraceae; Phycisphaerales; Phycisphaerae; Planctomycetota	1	0	0	0
Phycisphaerae_unclassified; Phycisphaerae_unclassified; Phycisphaerae_unclassified; Phycisphaerae; Planctomycetota	4	7	2	0
Pigmentiphaga; Alcaligenaceae; Burkholderiales; Gammaproteobacteria; Proteobacteria	1	0	0	0
Pir4_lineage; Pirellulaceae; Pirellulales; Planctomycetes; Planctomycetota	11	5	1	0
Pirellula; Pirellulaceae; Pirellulales; Planctomycetes; Planctomycetota	24	14	3	0
Pirellulaceae_unclassified; Pirellulaceae; Pirellulales; Planctomycetes; Planctomycetota	9	22	1	0
Piscinibacter; Comamonadaceae; Burkholderiales; Gammaproteobacteria; Proteobacteria	1	0	2	0
Pla3_lineage_ge; Pla3_lineage_fa; Pla3_lineage_or; Pla3_lineage; Planctomycetota	25	9	7	1
Pla4_lineage_ge; Pla4_lineage_fa; Pla4_lineage_or; Pla4_lineage; Planctomycetota	68	19	38	5
Planctomycetales_unclassified; Planctomycetales_unclassified; Planctomycetales; Planctomycetes; Planctomycetota	12	0	1	0
Planctomycetes_unclassified; Planctomycetes_unclassified; Planctomycetes_unclassified; Planctomycetes; Planctomycetota	11	0	24	0
Planctomycetota_unclassified; Planctomycetota_unclassified; Planctomycetota_unclassified; Planctomycetota_unclassified; Planctomycetota	65	25	30	2
Planctopirus; Schlesneriaceae; Planctomycetales; Planctomycetes; Planctomycetota	1	1	1	0
Planifilum; Thermoactinomycetaceae; Thermoactinomycetales; Bacilli; Firmicutes	0	0	1	0
Planococcaceae_unclassified; Planococcaceae; Bacillales; Bacilli; Firmicutes	1	0	0	0
Planococcus; Planococcaceae; Bacillales; Bacilli; Firmicutes	1	0	0	0
Plot4-2H12; Sphingomonadaceae; Sphingomonadales; Alphaproteobacteria; Proteobacteria	1	0	0	0
PLTA13_ge; PLTA13_fa; PLTA13; Gammaproteobacteria; Proteobacteria	32	2	2	4
pLW-20; Methylomonadaceae; Methylococcales; Gammaproteobacteria; Proteobacteria	4	0	0	0
Polaromonas; Comamonadaceae; Burkholderiales; Gammaproteobacteria; Proteobacteria	12	104	235	0
Polyangia_ge; Polyangia_fa; Polyangia_or; Polyangia; Myxococcota	2	2	0	0
Polyangia_unclassified; Polyangia_unclassified; Polyangia_unclassified; Polyangia; Myxococcota	100	27	98	10
Polyangiaceae_unclassified; Polyangiaceae; Polyangiales; Polyangia; Myxococcota	24	3	5	0
Polyangiales_unclassified; Polyangiales_unclassified; Polyangiales; Polyangia; Myxococcota	35	7	19	3
Polyangium; Polyangiaceae; Polyangiales; Polyangia; Myxococcota	5	0	0	0
Polycyclovorans; Solimonadaceae; Salinisphaerales; Gammaproteobacteria; Proteobacteria	1	2	2	0
Polynucleobacter; Burkholderiaceae; Burkholderiales; Gammaproteobacteria; Proteobacteria	0	2	0	0
Poribacteria_ge; Poribacteria_fa; Poribacteria_or; Poribacteria_cl; Poribacteria	2	11	0	0
Porticoccus; Porticoccaceae; Pseudomonadales; Gammaproteobacteria; Proteobacteria	4	0	0	0
possible_genus_03; Chitinivibrionaceae; Chitinivibrionales; Chitinivibrionia; Fibrobacterota	0	1	0	0
possible_genus_04; Fibrobacteraceae; Fibrobacterales; Fibrobacteria; Fibrobacterota	0	0	7	5
PRD18C08_ge; PRD18C08; Victivallales; Lentisphaeria; Verrucomicrobiota	1	2	1	0
Prolixibacteraceae_unclassified; Prolixibacteraceae; Bacteroidales; Bacteroidia; Bacteroidota	0	1	2	0
Propionibacteriaceae_unclassified; Propionibacteriaceae; Propionibacteriales; Actinobacteria; Actinobacteriota	1	0	6	0
Propionicimonas; Propionibacteriaceae; Propionibacteriales; Actinobacteria; Actinobacteriota	0	0	4	0
Propionivibrio; Rhodocyclaceae; Burkholderiales; Gammaproteobacteria; Proteobacteria	0	1	0	0
Prosthecobacter; Verrucomicrobiaceae; Verrucomicrobiales; Verrucomicrobiae; Verrucomicrobiota	2	2	0	0
Prosthecomicrobium; Pleomorphomonadaceae; Rhizobiales; Alphaproteobacteria; Proteobacteria	1	1	0	0
Proteobacteria_unclassified; Proteobacteria_unclassified; Proteobacteria_unclassified; Proteobacteria_unclassified; Proteobacteria	41	20	32	11
PS-B29_ge; PS-B29_fa; PS-B29; Polyangia; Myxococcota	0	1	0	0
Pseudarcicella; Spirosomaceae; Cytophagales; Bacteroidia; Bacteroidota	3	21	0	1
Pseudarcobacter; Arcobacteraceae; Campylobacterales; Campylobacteria; Campylobacterota	0	4	0	0
Pseudarthrobacter; Micrococcaceae; Micrococcales; Actinobacteria; Actinobacteriota	7	7	10	0
Pseudofulvimonas; Rhodanobacteraceae; Xanthomonadales; Gammaproteobacteria; Proteobacteria	0	2	0	0
Pseudohongiella; Pseudohongiellaceae; Pseudomonadales; Gammaproteobacteria; Proteobacteria	0	2	2	4
Pseudolabrys; Xanthobacteraceae; Rhizobiales; Alphaproteobacteria; Proteobacteria	25	99	8	6
Pseudomonadaceae_unclassified; Pseudomonadaceae; Pseudomonadales; Gammaproteobacteria; Proteobacteria	11	6	6	1
Pseudomonadales_unclassified; Pseudomonadales_unclassified; Pseudomonadales; Gammaproteobacteria; Proteobacteria	22	11	36	2
Pseudomonas; Pseudomonadaceae; Pseudomonadales; Gammaproteobacteria; Proteobacteria	496	245	38	1
Pseudonocardia; Pseudonocardiaceae; Pseudonocardiales; Actinobacteria; Actinobacteriota	2	3	3	0
Pseudonocardiaceae_unclassified; Pseudonocardiaceae; Pseudonocardiales; Actinobacteria; Actinobacteriota	0	0	1	0
Pseudorhodobacter; Rhodobacteraceae; Rhodobacterales; Alphaproteobacteria; Proteobacteria	32	169	31	7
Pseudorhodoferax; Comamonadaceae; Burkholderiales; Gammaproteobacteria; Proteobacteria	0	1	2	0
Pseudorhodoplanes; Xanthobacteraceae; Rhizobiales; Alphaproteobacteria; Proteobacteria	1	1	0	0
Pseudoxanthobacter; Xanthobacteraceae; Rhizobiales; Alphaproteobacteria; Proteobacteria	1	0	9	0
Pseudoxanthomonas; Xanthomonadaceae; Xanthomonadales; Gammaproteobacteria; Proteobacteria	3	0	4	0
Puniceicoccaceae_unclassified; Puniceicoccaceae; Opitutales; Verrucomicrobiae; Verrucomicrobiota	1	0	0	0
Pyrinomonadaceae_unclassified; Pyrinomonadaceae; Pyrinomonadales; Blastocatellia; Acidobacteriota	0	0	1	0
Pyrinomonas; Pyrinomonadaceae; Pyrinomonadales; Blastocatellia; Acidobacteriota	0	0	1	0
Qipengyuania; Sphingomonadaceae; Sphingomonadales; Alphaproteobacteria; Proteobacteria	1	0	24	1
R7C24_ge; R7C24_fa; R7C24; Gammaproteobacteria; Proteobacteria	1	0	0	0
RB41; Pyrinomonadaceae; Pyrinomonadales; Blastocatellia; Acidobacteriota	4	2	8	0
RBG-13-54-9_ge; RBG-13-54-9_fa; RBG-13-54-9; Anaerolineae; Chloroflexi	23	64	4	0
RBG-16-55-12_ge; RBG-16-55-12_fa; RBG-16-55-12_or; RBG-16-55-12; Actinobacteriota	0	13	0	0
RBG-16-58-14; Anaerolineaceae; Anaerolineales; Anaerolineae; Chloroflexi	0	1	0	0
RCP2-54_ge; RCP2-54_fa; RCP2-54_or; RCP2-54_cl; RCP2-54	12	3	8	0
Reyranella; Reyranellaceae; Reyranellales; Alphaproteobacteria; Proteobacteria	38	64	14	0
Rheinheimera; Alteromonadaceae; Enterobacterales; Gammaproteobacteria; Proteobacteria	16	7	268	10
Rhizobacter; Comamonadaceae; Burkholderiales; Gammaproteobacteria; Proteobacteria	76	1	13	0
Rhizobiaceae_unclassified; Rhizobiaceae; Rhizobiales; Alphaproteobacteria; Proteobacteria	6	1	9	0
Rhizobiales_Incertae_Sedis_unclassified; Rhizobiales_Incertae_Sedis; Rhizobiales; Alphaproteobacteria; Proteobacteria	1	0	3	0
Rhizobiales_unclassified; Rhizobiales_unclassified; Rhizobiales; Alphaproteobacteria; Proteobacteria	23	8	20	1
Rhizorhapis; Sphingomonadaceae; Sphingomonadales; Alphaproteobacteria; Proteobacteria	187	0	53	0
Rhodanobacteraceae_unclassified; Rhodanobacteraceae; Xanthomonadales; Gammaproteobacteria; Proteobacteria	10	1	11	0
Rhodobacter; Rhodobacteraceae; Rhodobacterales; Alphaproteobacteria; Proteobacteria	4	13	0	0
Rhodobacteraceae_unclassified; Rhodobacteraceae; Rhodobacterales; Alphaproteobacteria; Proteobacteria	38	17	16	2
Rhodococcus; Nocardiaceae; Corynebacteriales; Actinobacteria; Actinobacteriota	6	3	3	0
Rhodocyclaceae_unclassified; Rhodocyclaceae; Burkholderiales; Gammaproteobacteria; Proteobacteria	78	20	75	69
Rhodoferax; Comamonadaceae; Burkholderiales; Gammaproteobacteria; Proteobacteria	666	129	47	11
Rhodomicrobium; Rhodomicrobiaceae; Rhizobiales; Alphaproteobacteria; Proteobacteria	0	1	0	0
Rhodopirellula; Pirellulaceae; Pirellulales; Planctomycetes; Planctomycetota	2	0	0	0
Rhodoplanes; Xanthobacteraceae; Rhizobiales; Alphaproteobacteria; Proteobacteria	0	2	0	0
Rhodopseudomonas; Xanthobacteraceae; Rhizobiales; Alphaproteobacteria; Proteobacteria	2	1	1	2
Rhodospirillaceae_unclassified; Rhodospirillaceae; Rhodospirillales; Alphaproteobacteria; Proteobacteria	0	0	17	0
Rhodospirillales_unclassified; Rhodospirillales_unclassified; Rhodospirillales; Alphaproteobacteria; Proteobacteria	1	4	5	0
Rhodothermaceae_unclassified; Rhodothermaceae; Rhodothermales; Rhodothermia; Bacteroidota	0	1	0	0
Rhodovarius; Acetobacteraceae; Acetobacterales; Alphaproteobacteria; Proteobacteria	3	0	1	0
Rhodovastum; Acetobacteraceae; Acetobacterales; Alphaproteobacteria; Proteobacteria	0	8	0	0
Rickettsia; Rickettsiaceae; Rickettsiales; Alphaproteobacteria; Proteobacteria	1	0	0	0
Rickettsiaceae_ge; Rickettsiaceae; Rickettsiales; Alphaproteobacteria; Proteobacteria	1	1	0	0
Rickettsiaceae_unclassified; Rickettsiaceae; Rickettsiales; Alphaproteobacteria; Proteobacteria	13	2	1	1
Rickettsiales_unclassified; Rickettsiales_unclassified; Rickettsiales; Alphaproteobacteria; Proteobacteria	27	21	19	0
Rickettsiella; Diplorickettsiaceae; Diplorickettsiales; Gammaproteobacteria; Proteobacteria	0	29	0	0
Rokubacteriales_ge; Rokubacteriales_fa; Rokubacteriales; Methylomirabilia; Methylomirabilota	176	62	456	3
Rokubacteriales_unclassified; Rokubacteriales_unclassified; Rokubacteriales; Methylomirabilia; Methylomirabilota	0	0	1	0
Roseimarinus; Prolixibacteraceae; Bacteroidales; Bacteroidia; Bacteroidota	0	1	0	0
Roseococcus; Acetobacteraceae; Acetobacterales; Alphaproteobacteria; Proteobacteria	1	0	0	0
Roseomonas; Acetobacteraceae; Acetobacterales; Alphaproteobacteria; Proteobacteria	1	0	1	0
Rs-M47_ge; Rs-M47_fa; Rs-M47_or; Rs-M47; Elusimicrobiota	0	8	0	0
RS25G; Pedosphaeraceae; Pedosphaerales; Verrucomicrobiae; Verrucomicrobiota	0	1	0	0
Rubrivivax; Comamonadaceae; Burkholderiales; Gammaproteobacteria; Proteobacteria	5	0	0	0
Rugamonas; Oxalobacteraceae; Burkholderiales; Gammaproteobacteria; Proteobacteria	5	3	0	0
Ruminiclostridium; Hungateiclostridiaceae; Oscillospirales; Clostridia; Firmicutes	2	15	0	0
S-70_ge; S-70_fa; S-70; Phycisphaerae; Planctomycetota	9	4	1	0
S-BQ2-57_soil_group_ge; S-BQ2-57_soil_group_fa; S-BQ2-57_soil_group; Verrucomicrobiae; Verrucomicrobiota	1	2	0	0
S085_ge; S085_fa; S085; Dehalococcoidia; Chloroflexi	347	79	11	1
S15A-MN91_ge; S15A-MN91; Sphingobacteriales; Bacteroidia; Bacteroidota	0	5	0	0
Saccharimonadaceae_unclassified; Saccharimonadaceae; Saccharimonadales; Saccharimonadia; Patescibacteria	0	1	5	0
Saccharimonadales_ge; Saccharimonadales_fa; Saccharimonadales; Saccharimonadia; Patescibacteria	93	79	8	53
Saccharimonadales_unclassified; Saccharimonadales_unclassified; Saccharimonadales; Saccharimonadia; Patescibacteria	37	73	15	1
Salinisphaerales_unclassified; Salinisphaerales_unclassified; Salinisphaerales; Gammaproteobacteria; Proteobacteria	1	0	1	0
Salinispira; Spirochaetaceae; Spirochaetales; Spirochaetia; Spirochaetota	0	1	0	0
Sandaracinaceae_unclassified; Sandaracinaceae; Polyangiales; Polyangia; Myxococcota	43	2	1	0
Sandaracinus; Sandaracinaceae; Polyangiales; Polyangia; Myxococcota	99	3	22	0
Saprospiraceae_unclassified; Saprospiraceae; Chitinophagales; Bacteroidia; Bacteroidota	4	0	0	0
SAR202_clade_ge; SAR202_clade_fa; SAR202_clade; Dehalococcoidia; Chloroflexi	219	190	40	0
SAR324_clade(Marine_group_B)_ge; SAR324_clade(Marine_group_B)_fa; SAR324_clade(Marine_group_B)_or; SAR324_clade(Marine_group_B)_cl; SAR324_clade(Marine_group_B)	6	5	8	0
SB-5_ge; SB-5; Bacteroidales; Bacteroidia; Bacteroidota	0	29	0	0
SBR1031_ge; SBR1031_fa; SBR1031; Anaerolineae; Chloroflexi	10	1	1	0
SC-I-84_ge; SC-I-84; Burkholderiales; Gammaproteobacteria; Proteobacteria	3	1	3	1
Schekmanbacteria_ge; Schekmanbacteria_fa; Schekmanbacteria_or; Schekmanbacteria_cl; Schekmanbacteria	1	3	1	0
Schlesneria; Schlesneriaceae; Planctomycetales; Planctomycetes; Planctomycetota	1	0	1	0
Sediminibacterium; Chitinophagaceae; Chitinophagales; Bacteroidia; Bacteroidota	11	104	30	22
Sericytochromatia_ge; Sericytochromatia_fa; Sericytochromatia_or; Sericytochromatia; Cyanobacteria	38	3	42	12
Serratia; Yersiniaceae; Enterobacterales; Gammaproteobacteria; Proteobacteria	11	0	0	0
SG8-4_ge; SG8-4; MSBL9; Phycisphaerae; Planctomycetota	1	151	0	0
SH-PL14; Rubinisphaeraceae; Planctomycetales; Planctomycetes; Planctomycetota	2	0	0	0
Sh765B-AG-111_ge; Sh765B-AG-111_fa; Sh765B-AG-111; Dehalococcoidia; Chloroflexi	0	17	0	0
Sh765B-TzT-20_ge; Sh765B-TzT-20_fa; Sh765B-TzT-20; Dehalococcoidia; Chloroflexi	0	11	0	0
Sh765B-TzT-35; Methylomirabilaceae; Methylomirabilales; Methylomirabilia; Methylomirabilota	10	64	23	0
SHA-26_ge; SHA-26_fa; SHA-26_or; SHA-26; Chloroflexi	0	1	0	0
Shinella; Rhizobiaceae; Rhizobiales; Alphaproteobacteria; Proteobacteria	3	0	3	0
Sideroxydans; Gallionellaceae; Burkholderiales; Gammaproteobacteria; Proteobacteria	3	21	0	0
Silvanigrella; Silvanigrellaceae; Silvanigrellales; Oligoflexia; Bdellovibrionota	10	1	0	0
Silvanigrellaceae_unclassified; Silvanigrellaceae; Silvanigrellales; Oligoflexia; Bdellovibrionota	22	4	0	0
Simkaniaceae_unclassified; Simkaniaceae; Chlamydiales; Chlamydiae; Verrucomicrobiota	12	136	0	0
Simplicispira; Comamonadaceae; Burkholderiales; Gammaproteobacteria; Proteobacteria	1	2	5	1
SJA-15_ge; SJA-15_fa; SJA-15; Anaerolineae; Chloroflexi	9	18	4	1
SJA-28_ge; SJA-28_fa; SJA-28; Ignavibacteria; Bacteroidota	17	10	0	2
Skermanella; Azospirillaceae; Azospirillales; Alphaproteobacteria; Proteobacteria	0	0	7	0
SM1A02; Phycisphaeraceae; Phycisphaerales; Phycisphaerae; Planctomycetota	26	0	1	0
SM1H02_ge; SM1H02; Ignavibacteriales; Ignavibacteria; Bacteroidota	0	1	0	0
SM23-31; Calditrichaceae; Calditrichales; Calditrichia; Calditrichota	0	7	0	0
SM2D12_ge; SM2D12; Rickettsiales; Alphaproteobacteria; Proteobacteria	186	28	3	2
Smithella; Smithellaceae; Syntrophales; Syntrophia; Desulfobacterota	0	0	1	0
SN8; Xanthomonadaceae; Xanthomonadales; Gammaproteobacteria; Proteobacteria	1	0	0	0
Solimonadaceae_unclassified; Solimonadaceae; Salinisphaerales; Gammaproteobacteria; Proteobacteria	4	0	1	0
Solimonas; Solimonadaceae; Salinisphaerales; Gammaproteobacteria; Proteobacteria	1	0	0	0
Solirubrobacteraceae_unclassified; Solirubrobacteraceae; Solirubrobacterales; Thermoleophilia; Actinobacteriota	8	0	3	0
Solirubrobacterales_unclassified; Solirubrobacterales_unclassified; Solirubrobacterales; Thermoleophilia; Actinobacteriota	6	0	0	0
Sphingobacteriaceae_ge; Sphingobacteriaceae; Sphingobacteriales; Bacteroidia; Bacteroidota	1	4	0	0
Sphingobacteriaceae_unclassified; Sphingobacteriaceae; Sphingobacteriales; Bacteroidia; Bacteroidota	13	709	0	0
Sphingobacteriales_ge; Sphingobacteriales_fa; Sphingobacteriales; Bacteroidia; Bacteroidota	1	12	0	0
Sphingobacteriales_unclassified; Sphingobacteriales_unclassified; Sphingobacteriales; Bacteroidia; Bacteroidota	83	142	23	1
Sphingobium; Sphingomonadaceae; Sphingomonadales; Alphaproteobacteria; Proteobacteria	124	23	187	9
Sphingomonadaceae_ge; Sphingomonadaceae; Sphingomonadales; Alphaproteobacteria; Proteobacteria	0	1	4	0
Sphingomonadaceae_unclassified; Sphingomonadaceae; Sphingomonadales; Alphaproteobacteria; Proteobacteria	168	29	96	0
Sphingomonas; Sphingomonadaceae; Sphingomonadales; Alphaproteobacteria; Proteobacteria	41	7	43	2
Sphingopyxis; Sphingomonadaceae; Sphingomonadales; Alphaproteobacteria; Proteobacteria	44	7	49	1
Sphingorhabdus; Sphingomonadaceae; Sphingomonadales; Alphaproteobacteria; Proteobacteria	12	56	19	0
Sphingosinicella; Sphingomonadaceae; Sphingomonadales; Alphaproteobacteria; Proteobacteria	1	1	4	0
Spirochaeta; Spirochaetaceae; Spirochaetales; Spirochaetia; Spirochaetota	0	3	0	0
Spirochaetaceae_unclassified; Spirochaetaceae; Spirochaetales; Spirochaetia; Spirochaetota	1	0	0	0
Spirochaetota_unclassified; Spirochaetota_unclassified; Spirochaetota_unclassified; Spirochaetota_unclassified; Spirochaetota	0	2	0	0
Sporichthya; Sporichthyaceae; Frankiales; Actinobacteria; Actinobacteriota	1	0	0	0
Sporichthyaceae_ge; Sporichthyaceae; Frankiales; Actinobacteria; Actinobacteriota	0	2	0	0
Sporichthyaceae_unclassified; Sporichthyaceae; Frankiales; Actinobacteria; Actinobacteriota	2	32	0	2
SR-FBR-L83_ge; SR-FBR-L83; Ignavibacteriales; Ignavibacteria; Bacteroidota	22	25	6	10
Stenotrophobacter; Blastocatellaceae; Blastocatellales; Blastocatellia; Acidobacteriota	2	1	0	0
Stenotrophomonas; Xanthomonadaceae; Xanthomonadales; Gammaproteobacteria; Proteobacteria	5	1	4	0
Sterolibacterium; Rhodocyclaceae; Burkholderiales; Gammaproteobacteria; Proteobacteria	3	5	12	34
Streptomyces; Streptomycetaceae; Streptomycetales; Actinobacteria; Actinobacteriota	1	0	0	0
Streptomycetaceae_unclassified; Streptomycetaceae; Streptomycetales; Actinobacteria; Actinobacteriota	0	1	0	0
Subgroup_10; Thermoanaerobaculaceae; Thermoanaerobaculales; Thermoanaerobaculia; Acidobacteriota	91	1	53	2
Subgroup_11_ge; Subgroup_11_fa; Subgroup_11_or; Subgroup_11; Acidobacteriota	0	2	1	0
Subgroup_12_ge; Subgroup_12_fa; Subgroup_12; Acidobacteriae; Acidobacteriota	1	4	0	0
Subgroup_13_ge; Subgroup_13_fa; Subgroup_13; Acidobacteriae; Acidobacteriota	1	10	3	0
Subgroup_15_ge; Subgroup_15_fa; Subgroup_15; Acidobacteriae; Acidobacteriota	6	1	12	0
Subgroup_17_ge; Subgroup_17_fa; Subgroup_17; Vicinamibacteria; Acidobacteriota	90	13	68	7
Subgroup_18_ge; Subgroup_18_fa; Subgroup_18_or; Subgroup_18; Acidobacteriota	1	16	14	0
Subgroup_19_ge; Subgroup_19_fa; Subgroup_19_or; Subgroup_19; Acidobacteriota	0	6	4	0
Subgroup_2_ge; Subgroup_2_fa; Subgroup_2; Acidobacteriae; Acidobacteriota	16	34	4	0
Subgroup_20_ge; Subgroup_20_fa; Subgroup_20_or; Subgroup_20; Acidobacteriota	2	4	3	0
Subgroup_21_ge; Subgroup_21_fa; Subgroup_21_or; Subgroup_21; Acidobacteriota	0	0	7	0
Subgroup_22_ge; Subgroup_22_fa; Subgroup_22_or; Subgroup_22; Acidobacteriota	42	6	63	3
Subgroup_25_ge; Subgroup_25_fa; Subgroup_25_or; Subgroup_25; Acidobacteriota	0	0	5	0
Subgroup_5_ge; Subgroup_5_fa; Subgroup_5_or; Subgroup_5; Acidobacteriota	3	0	2	0
Subgroup_7_ge; Subgroup_7_fa; Subgroup_7; Holophagae; Acidobacteriota	239	12	116	0
Subgroup_9_ge; Subgroup_9_fa; Subgroup_9; Vicinamibacteria; Acidobacteriota	0	0	1	0
Sulfuricella; Sulfuricellaceae; Burkholderiales; Gammaproteobacteria; Proteobacteria	6	11	57	217
Sulfuricellaceae_unclassified; Sulfuricellaceae; Burkholderiales; Gammaproteobacteria; Proteobacteria	2	0	2	5
Sulfuricurvum; Sulfurimonadaceae; Campylobacterales; Campylobacteria; Campylobacterota	5	5	19	13
Sulfuriferula; Sulfuricellaceae; Burkholderiales; Gammaproteobacteria; Proteobacteria	0	1	0	0
Sulfurifustis; Acidiferrobacteraceae; Acidiferrobacterales; Gammaproteobacteria; Proteobacteria	161	6	101	26
Sulfurimonadaceae_unclassified; Sulfurimonadaceae; Campylobacterales; Campylobacteria; Campylobacterota	0	0	1	0
Sulfurimonas; Sulfurimonadaceae; Campylobacterales; Campylobacteria; Campylobacterota	1	9	169	1
Sulfurisoma; Rhodocyclaceae; Burkholderiales; Gammaproteobacteria; Proteobacteria	0	1	0	2
Sulfuritalea; Rhodocyclaceae; Burkholderiales; Gammaproteobacteria; Proteobacteria	131	84	49	61
Sulfurospirillum; Sulfurospirillaceae; Campylobacterales; Campylobacteria; Campylobacterota	0	0	0	1
Sumerlaea; Sumerlaeaceae; Sumerlaeales; Sumerlaeia; Sumerlaeota	20	23	2	0
Sva0485_ge; Sva0485_fa; Sva0485_or; Sva0485_cl; Sva0485	3	62	0	0
SWB02; Hyphomonadaceae; Caulobacterales; Alphaproteobacteria; Proteobacteria	45	1	1	0
Symbiobacteriales_unclassified; Symbiobacteriales_unclassified; Symbiobacteriales; Symbiobacteriia; Firmicutes	0	5	0	0
Syntrophales_unclassified; Syntrophales_unclassified; Syntrophales; Syntrophia; Desulfobacterota	2	7	3	6
Syntrophobacteraceae_unclassified; Syntrophobacteraceae; Syntrophobacterales; Syntrophobacteria; Desulfobacterota	1	0	0	0
Syntrophorhabdus; Syntrophorhabdaceae; Syntrophorhabdales; Syntrophorhabdia; Desulfobacterota	0	1	0	0
Syntrophus; Syntrophaceae; Syntrophales; Syntrophia; Desulfobacterota	34	155	93	229
Tabrizicola; Rhodobacteraceae; Rhodobacterales; Alphaproteobacteria; Proteobacteria	1	0	0	0
Tahibacter; Rhodanobacteraceae; Xanthomonadales; Gammaproteobacteria; Proteobacteria	2	0	3	0
Taibaiella; Chitinophagaceae; Chitinophagales; Bacteroidia; Bacteroidota	1	0	0	0
TC1; Desulfitobacteriales_fa; Desulfitobacteriales; Desulfitobacteriia; Firmicutes	1	0	0	0
Telmatocola; Gemmataceae; Gemmatales; Planctomycetes; Planctomycetota	1	0	0	0
Terrimicrobium; Terrimicrobiaceae; Chthoniobacterales; Verrucomicrobiae; Verrucomicrobiota	2	5	0	0
Terrimonas; Chitinophagaceae; Chitinophagales; Bacteroidia; Bacteroidota	23	89	53	0
Thermincola; Thermincolaceae; Thermincolales; Clostridia; Firmicutes	0	2	0	0
Thermodesulfovibrionia_unclassified; Thermodesulfovibrionia_unclassified; Thermodesulfovibrionia_unclassified; Thermodesulfovibrionia; Nitrospirota	1	2	3	3
Thermoleophilia_unclassified; Thermoleophilia_unclassified; Thermoleophilia_unclassified; Thermoleophilia; Actinobacteriota	16	4	22	3
Thermomonas; Xanthomonadaceae; Xanthomonadales; Gammaproteobacteria; Proteobacteria	11	1	10	6
Thiobacillus; Hydrogenophilaceae; Burkholderiales; Gammaproteobacteria; Proteobacteria	13	3	1	1
Thioclava; Rhodobacteraceae; Rhodobacterales; Alphaproteobacteria; Proteobacteria	2	0	0	0
TK10_ge; TK10_fa; TK10_or; TK10; Chloroflexi	41	1	6	0
TM7a; Saccharimonadaceae; Saccharimonadales; Saccharimonadia; Patescibacteria	12	6	3	0
TPD-58; Thermoanaerobaculaceae; Thermoanaerobaculales; Thermoanaerobaculia; Acidobacteriota	15	1	0	5
TRA3-20_ge; TRA3-20; Burkholderiales; Gammaproteobacteria; Proteobacteria	78	443	13	11
Treponema; Spirochaetaceae; Spirochaetales; Spirochaetia; Spirochaetota	0	2	0	0
TSBb06_ge; TSBb06_fa; TSBb06; Acidobacteriae; Acidobacteriota	0	3	0	0
Turneriella; Leptospiraceae; Leptospirales; Leptospirae; Spirochaetota	2	1	0	2
UA11_ge; UA11_fa; UA11; Verrucomicrobiae; Verrucomicrobiota	1	0	0	0
UASB-TL25_ge; UASB-TL25_fa; UASB-TL25; Polyangia; Myxococcota	1	3	0	0
UBA12409_ge; UBA12409; Babeliales; Babeliae; Dependentiae	12	25	10	0
UBA12411_ge; UBA12411; Babeliales; Babeliae; Dependentiae	4	10	0	0
UBA9983_ge; UBA9983_fa; UBA9983; Parcubacteria; Patescibacteria	40	92	0	8
UKL13-1; Hyphomonadaceae; Caulobacterales; Alphaproteobacteria; Proteobacteria	1	0	1	0
Uliginosibacterium; Rhodocyclaceae; Burkholderiales; Gammaproteobacteria; Proteobacteria	2	0	0	0
uncultured_ge; uncultured_fa; uncultured_or; uncultured; Armatimonadota	1	10	2	0
uncultured_ge; uncultured_fa; uncultured_or; uncultured; Desulfobacterota	40	14	29	0
uncultured_ge; uncultured_fa; uncultured_or; uncultured; Spirochaetota	0	52	0	0
uncultured_ge; uncultured_fa; uncultured; Acidimicrobiia; Actinobacteriota	4	1	0	0
uncultured_ge; uncultured_fa; uncultured; Actinobacteria; Actinobacteriota	0	2	0	0
uncultured_ge; uncultured_fa; uncultured; Alphaproteobacteria; Proteobacteria	13	2	3	0
uncultured_ge; uncultured_fa; uncultured; Chitinivibrionia; Fibrobacterota	7	6	3	0
uncultured_ge; uncultured_fa; uncultured; Gammaproteobacteria; Proteobacteria	3	3	2	0
uncultured_ge; uncultured_fa; uncultured; Planctomycetes; Planctomycetota	5	0	0	1
uncultured_ge; uncultured_fa; uncultured; Sumerlaeia; Sumerlaeota	1	7	5	0
uncultured_ge; uncultured_fa; uncultured; Thermodesulfovibrionia; Nitrospirota	592	542	593	1571
uncultured_ge; uncultured_fa; uncultured; Thermoleophilia; Actinobacteriota	1	0	0	0
uncultured_ge; uncultured; Acidobacteriales; Acidobacteriae; Acidobacteriota	4	0	0	0
uncultured_ge; uncultured; Actinomarinales; Acidimicrobiia; Actinobacteriota	8	8	1	2
uncultured_ge; uncultured; Ardenticatenales; Anaerolineae; Chloroflexi	1	0	0	0
uncultured_ge; uncultured; Chitinophagales; Bacteroidia; Bacteroidota	2	1	0	0
uncultured_ge; uncultured; Dehalococcoidales; Dehalococcoidia; Chloroflexi	0	2	0	0
uncultured_ge; uncultured; Desulfobacterales; Desulfobacteria; Desulfobacterota	1	2	1	0
uncultured_ge; uncultured; Desulfobulbales; Desulfobulbia; Desulfobacterota	0	3	0	0
uncultured_ge; uncultured; Elsterales; Alphaproteobacteria; Proteobacteria	4	0	0	0
uncultured_ge; uncultured; Frankiales; Actinobacteria; Actinobacteriota	1	0	0	0
uncultured_ge; uncultured; Gaiellales; Thermoleophilia; Actinobacteriota	32	45	42	6
uncultured_ge; uncultured; Micavibrionales; Alphaproteobacteria; Proteobacteria	44	2	0	0
uncultured_ge; uncultured; Microtrichales; Acidimicrobiia; Actinobacteriota	9	0	1	0
uncultured_ge; uncultured; Planctomycetales; Planctomycetes; Planctomycetota	38	53	6	1
uncultured_ge; uncultured; Rhizobiales; Alphaproteobacteria; Proteobacteria	1	1	0	0
uncultured_ge; uncultured; Rhodospirillales; Alphaproteobacteria; Proteobacteria	61	12	4	0
uncultured_ge; uncultured; Syntrophobacterales; Syntrophobacteria; Desulfobacterota	1	0	0	0
uncultured_ge; uncultured; Thalassobaculales; Alphaproteobacteria; Proteobacteria	0	2	0	0
uncultured_ge; uncultured; Vicinamibacterales; Vicinamibacteria; Acidobacteriota	55	182	246	9
uncultured_ge; uncultured; Xanthomonadales; Gammaproteobacteria; Proteobacteria	0	0	1	0
uncultured; Acetobacteraceae; Acetobacterales; Alphaproteobacteria; Proteobacteria	1	0	0	0
uncultured; Acidiferrobacteraceae; Acidiferrobacterales; Gammaproteobacteria; Proteobacteria	1	0	0	0
uncultured; Anaerolineaceae; Anaerolineales; Anaerolineae; Chloroflexi	55	118	3	1
uncultured; Azospirillaceae; Azospirillales; Alphaproteobacteria; Proteobacteria	1	0	0	0
uncultured; Bacteriovoracaceae; Bacteriovoracales; Bdellovibrionia; Bdellovibrionota	3	5	3	3
uncultured; Blastocatellaceae; Blastocatellales; Blastocatellia; Acidobacteriota	1	2	14	0
uncultured; Brocadiaceae; Brocadiales; Brocadiae; Planctomycetota	0	1	0	0
uncultured; Caedibacteraceae; Caedibacterales; Alphaproteobacteria; Proteobacteria	0	1	0	0
uncultured; Caldilineaceae; Caldilineales; Anaerolineae; Chloroflexi	50	7	6	0
uncultured; Caulobacteraceae; Caulobacterales; Alphaproteobacteria; Proteobacteria	8	0	3	0
uncultured; Cellvibrionaceae; Pseudomonadales; Gammaproteobacteria; Proteobacteria	11	1	4	0
uncultured; Chitinophagaceae; Chitinophagales; Bacteroidia; Bacteroidota	11	2	0	1
uncultured; Comamonadaceae; Burkholderiales; Gammaproteobacteria; Proteobacteria	3	0	0	0
uncultured; Criblamydiaceae; Chlamydiales; Chlamydiae; Verrucomicrobiota	0	1	0	0
uncultured; Desulfarculaceae; Desulfarculales; Desulfarculia; Desulfobacterota	1	0	0	0
uncultured; Desulfobacteraceae; Desulfobacterales; Desulfobacteria; Desulfobacterota	1	0	3	0
uncultured; Desulfosarcinaceae; Desulfobacterales; Desulfobacteria; Desulfobacterota	0	5	13	2
uncultured; Devosiaceae; Rhizobiales; Alphaproteobacteria; Proteobacteria	1	0	0	0
uncultured; Diplorickettsiaceae; Diplorickettsiales; Gammaproteobacteria; Proteobacteria	31	125	23	0
uncultured; Ferrovibrionales_fa; Ferrovibrionales; Alphaproteobacteria; Proteobacteria	13	0	1	0
uncultured; Fibrobacteraceae; Fibrobacterales; Fibrobacteria; Fibrobacterota	2	3	5	0
uncultured; Fokiniaceae; Rickettsiales; Alphaproteobacteria; Proteobacteria	0	1	0	0
uncultured; Gallionellaceae; Burkholderiales; Gammaproteobacteria; Proteobacteria	0	1	2	2
uncultured; Gemmataceae; Gemmatales; Planctomycetes; Planctomycetota	30	1	61	1
uncultured; Gemmatimonadaceae; Gemmatimonadales; Gemmatimonadetes; Gemmatimonadota	339	56	54	30
uncultured; Geobacteraceae; Geobacterales; Desulfuromonadia; Desulfobacterota	2	7	0	0
uncultured; Gimesiaceae; Planctomycetales; Planctomycetes; Planctomycetota	1	0	1	0
uncultured; Holophagaceae; Holophagales; Holophagae; Acidobacteriota	14	8	14	0
uncultured; Holosporaceae; Holosporales; Alphaproteobacteria; Proteobacteria	24	11	3	2
uncultured; Hungateiclostridiaceae; Oscillospirales; Clostridia; Firmicutes	1	38	0	0
uncultured; Hydrogenophilaceae; Burkholderiales; Gammaproteobacteria; Proteobacteria	17	0	131	0
uncultured; Hyphomicrobiaceae; Rhizobiales; Alphaproteobacteria; Proteobacteria	3	2	1	0
uncultured; Isosphaeraceae; Isosphaerales; Planctomycetes; Planctomycetota	0	0	3	0
uncultured; Legionellaceae; Legionellales; Gammaproteobacteria; Proteobacteria	2	1	0	0
uncultured; Leptospiraceae; Leptospirales; Leptospirae; Spirochaetota	4	2	0	0
uncultured; Leptotrichiaceae; Fusobacteriales; Fusobacteriia; Fusobacteriota	0	2	0	0
uncultured; Magnetospiraceae; Rhodospirillales; Alphaproteobacteria; Proteobacteria	1	0	1	0
uncultured; Methylacidiphilaceae; Methylacidiphilales; Verrucomicrobiae; Verrucomicrobiota	5	3	1	0
uncultured; Methyloligellaceae; Rhizobiales; Alphaproteobacteria; Proteobacteria	2	0	0	0
uncultured; Methylophilaceae; Burkholderiales; Gammaproteobacteria; Proteobacteria	0	3	0	0
uncultured; Micavibrionaceae; Micavibrionales; Alphaproteobacteria; Proteobacteria	48	1	6	0
uncultured; Micropepsaceae; Micropepsales; Alphaproteobacteria; Proteobacteria	1	2	0	0
uncultured; Microscillaceae; Cytophagales; Bacteroidia; Bacteroidota	20	1	8	0
uncultured; Moraxellaceae; Pseudomonadales; Gammaproteobacteria; Proteobacteria	214	2	6	1
uncultured; Myxococcaceae; Myxococcales; Myxococcia; Myxococcota	91	21	16	0
uncultured; Neisseriaceae; Burkholderiales; Gammaproteobacteria; Proteobacteria	35	14	8	2
uncultured; Nitrosomonadaceae; Burkholderiales; Gammaproteobacteria; Proteobacteria	0	9	3	0
uncultured; Nitrospinaceae; Nitrospinales; Nitrospinia; Nitrospinota	171	14	41	3
uncultured; Oligoflexaceae; Oligoflexales; Oligoflexia; Bdellovibrionota	66	18	37	0
uncultured; Oxalobacteraceae; Burkholderiales; Gammaproteobacteria; Proteobacteria	2	0	0	0
uncultured; Paenibacillaceae; Paenibacillales; Bacilli; Firmicutes	0	0	2	0
uncultured; Paracaedibacteraceae; Paracaedibacterales; Alphaproteobacteria; Proteobacteria	68	16	21	0
uncultured; Parachlamydiaceae; Chlamydiales; Chlamydiae; Verrucomicrobiota	0	1	0	0
uncultured; Pedosphaeraceae; Pedosphaerales; Verrucomicrobiae; Verrucomicrobiota	15	10	1	0
uncultured; Phycisphaeraceae; Phycisphaerales; Phycisphaerae; Planctomycetota	0	1	0	0
uncultured; Pirellulaceae; Pirellulales; Planctomycetes; Planctomycetota	109	44	8	0
uncultured; Polyangiaceae; Polyangiales; Polyangia; Myxococcota	1	0	0	0
uncultured; Reyranellaceae; Reyranellales; Alphaproteobacteria; Proteobacteria	7	0	0	1
uncultured; Rhizobiales_Incertae_Sedis; Rhizobiales; Alphaproteobacteria; Proteobacteria	157	22	64	3
uncultured; Rhodanobacteraceae; Xanthomonadales; Gammaproteobacteria; Proteobacteria	8	0	11	0
uncultured; Rhodocyclaceae; Burkholderiales; Gammaproteobacteria; Proteobacteria	0	0	2	0
uncultured; Rhodospirillaceae; Rhodospirillales; Alphaproteobacteria; Proteobacteria	1	0	0	0
uncultured; Rickettsiaceae; Rickettsiales; Alphaproteobacteria; Proteobacteria	3	11	3	0
uncultured; Rikenellaceae; Bacteroidales; Bacteroidia; Bacteroidota	1	1	0	0
uncultured; Roseiflexaceae; Chloroflexales; Chloroflexia; Chloroflexi	3	0	1	0
uncultured; Rubinisphaeraceae; Planctomycetales; Planctomycetes; Planctomycetota	3	5	2	0
uncultured; Sandaracinaceae; Polyangiales; Polyangia; Myxococcota	6	1	1	0
uncultured; Saprospiraceae; Chitinophagales; Bacteroidia; Bacteroidota	30	16	7	1
uncultured; Silvanigrellaceae; Silvanigrellales; Oligoflexia; Bdellovibrionota	5	0	0	0
uncultured; Simkaniaceae; Chlamydiales; Chlamydiae; Verrucomicrobiota	3	38	0	0
uncultured; Solimonadaceae; Salinisphaerales; Gammaproteobacteria; Proteobacteria	13	2	0	1
uncultured; Solirubrobacteraceae; Solirubrobacterales; Thermoleophilia; Actinobacteriota	0	2	0	0
uncultured; Sphingobacteriaceae; Sphingobacteriales; Bacteroidia; Bacteroidota	0	2	0	0
uncultured; Spirochaetaceae; Spirochaetales; Spirochaetia; Spirochaetota	5	0	0	0
uncultured; Spirosomaceae; Cytophagales; Bacteroidia; Bacteroidota	2	0	0	0
uncultured; Sporomusaceae; Veillonellales-Selenomonadales; Negativicutes; Firmicutes	1	0	0	0
uncultured; Steroidobacteraceae; Steroidobacterales; Gammaproteobacteria; Proteobacteria	1	0	0	0
uncultured; Sutterellaceae; Burkholderiales; Gammaproteobacteria; Proteobacteria	0	0	0	1
uncultured; Symbiobacteraceae; Symbiobacteriales; Symbiobacteriia; Firmicutes	2	63	18	3
uncultured; Unknown_Family; Gammaproteobacteria_Incertae_Sedis; Gammaproteobacteria; Proteobacteria	25	1	0	0
uncultured; Verrucomicrobiaceae; Verrucomicrobiales; Verrucomicrobiae; Verrucomicrobiota	1	0	0	0
uncultured; Xanthobacteraceae; Rhizobiales; Alphaproteobacteria; Proteobacteria	13	11	0	0
uncultured; Xanthomonadaceae; Xanthomonadales; Gammaproteobacteria; Proteobacteria	0	0	5	0
Undibacterium; Oxalobacteraceae; Burkholderiales; Gammaproteobacteria; Proteobacteria	68	35	46	2
Unknown_Family_ge; Unknown_Family; Gammaproteobacteria_Incertae_Sedis; Gammaproteobacteria; Proteobacteria	13	25	3	0
Unknown_Family_unclassified; Unknown_Family; Gammaproteobacteria_Incertae_Sedis; Gammaproteobacteria; Proteobacteria	0	2	0	0
unknown_unclassified; unknown_unclassified; unknown_unclassified; unknown_unclassified; unknown_unclassified	5	18	2	3
Urania-1B-19_marine_sediment_group; Phycisphaeraceae; Phycisphaerales; Phycisphaerae; Planctomycetota	5	0	1	0
UTCFX1; Anaerolineaceae; Anaerolineales; Anaerolineae; Chloroflexi	1	0	0	0
V2072-189E03_ge; V2072-189E03_fa; V2072-189E03_or; V2072-189E03; Spirochaetota	0	1	0	0
vadinBA26_ge; vadinBA26_fa; vadinBA26; Dehalococcoidia; Chloroflexi	0	2	0	0
vadinHA49_ge; vadinHA49_fa; vadinHA49_or; vadinHA49; Planctomycetota	116	24	103	1
Vampirivibrionia_unclassified; Vampirivibrionia_unclassified; Vampirivibrionia_unclassified; Vampirivibrionia; Cyanobacteria	0	1	0	0
Vampirovibrionaceae_unclassified; Vampirovibrionaceae; Vampirovibrionales; Vampirivibrionia; Cyanobacteria	0	0	1	0
Vampirovibrionales_ge; Vampirovibrionales_fa; Vampirovibrionales; Vampirivibrionia; Cyanobacteria	0	1	0	0
Variovorax; Comamonadaceae; Burkholderiales; Gammaproteobacteria; Proteobacteria	6	3	5	0
Vermiphilaceae_ge; Vermiphilaceae; Babeliales; Babeliae; Dependentiae	5	31	2	0
Verrucomicrobiae_unclassified; Verrucomicrobiae_unclassified; Verrucomicrobiae_unclassified; Verrucomicrobiae; Verrucomicrobiota	12	5	0	0
Verrucomicrobiota_unclassified; Verrucomicrobiota_unclassified; Verrucomicrobiota_unclassified; Verrucomicrobiota_unclassified; Verrucomicrobiota	19	38	13	0
Verrucomicrobium; Verrucomicrobiaceae; Verrucomicrobiales; Verrucomicrobiae; Verrucomicrobiota	5	0	1	0
Verticiella; Alcaligenaceae; Burkholderiales; Gammaproteobacteria; Proteobacteria	0	1	0	0
VHS-B4-70_ge; VHS-B4-70_fa; VHS-B4-70; Polyangia; Myxococcota	8	14	0	0
Vicinamibacter; Vicinamibacteraceae; Vicinamibacterales; Vicinamibacteria; Acidobacteriota	0	0	15	0
Vicinamibacteraceae_ge; Vicinamibacteraceae; Vicinamibacterales; Vicinamibacteria; Acidobacteriota	51	26	287	3
Vicinamibacteraceae_unclassified; Vicinamibacteraceae; Vicinamibacterales; Vicinamibacteria; Acidobacteriota	0	0	3	0
Vicinamibacterales_ge; Vicinamibacterales_fa; Vicinamibacterales; Vicinamibacteria; Acidobacteriota	2	5	11	1
Vicinamibacterales_unclassified; Vicinamibacterales_unclassified; Vicinamibacterales; Vicinamibacteria; Acidobacteriota	12	13	38	1
Vicingus; Cryomorphaceae; Flavobacteriales; Bacteroidia; Bacteroidota	6	0	2	1
Victivallales_unclassified; Victivallales_unclassified; Victivallales; Lentisphaeria; Verrucomicrobiota	3	17	2	0
Vulcaniibacterium; Xanthomonadaceae; Xanthomonadales; Gammaproteobacteria; Proteobacteria	0	0	1	0
wb1-A12; Methylomirabilaceae; Methylomirabilales; Methylomirabilia; Methylomirabilota	9	0	6	1
WCHB1-32; Prolixibacteraceae; Bacteroidales; Bacteroidia; Bacteroidota	6	176	12	17
WCHB1-41_ge; WCHB1-41_fa; WCHB1-41; Kiritimatiellae; Verrucomicrobiota	1	262	5	0
WCHB1-81_ge; WCHB1-81_fa; WCHB1-81_or; WCHB1-81; Actinobacteriota	0	31	0	0
WD2101_soil_group_ge; WD2101_soil_group; Tepidisphaerales; Phycisphaerae; Planctomycetota	2	4	0	0
Weeksellaceae_unclassified; Weeksellaceae; Flavobacteriales; Bacteroidia; Bacteroidota	1	0	0	0
WOR-1_ge; WOR-1_fa; WOR-1_or; WOR-1_cl; WOR-1	7	35	11	1
WPS-2_ge; WPS-2_fa; WPS-2_or; WPS-2_cl; WPS-2	89	4	9	0
WS2_ge; WS2_fa; WS2_or; WS2_cl; WS2	0	8	0	0
WS4_ge; WS4_fa; WS4_or; WS4_cl; WS4	0	7	0	0
WWE3_ge; WWE3_fa; WWE3_or; WWE3; Patescibacteria	0	0	1	0
WWH38_ge; WWH38; Saccharimonadales; Saccharimonadia; Patescibacteria	0	6	1	0
WX65_ge; WX65; Rokubacteriales; Methylomirabilia; Methylomirabilota	13	0	11	0
Xanthobacter; Xanthobacteraceae; Rhizobiales; Alphaproteobacteria; Proteobacteria	1	1	2	0
Xanthobacteraceae_ge; Xanthobacteraceae; Rhizobiales; Alphaproteobacteria; Proteobacteria	0	0	1	0
Xanthobacteraceae_unclassified; Xanthobacteraceae; Rhizobiales; Alphaproteobacteria; Proteobacteria	46	30	67	6
Xanthomonadaceae_ge; Xanthomonadaceae; Xanthomonadales; Gammaproteobacteria; Proteobacteria	0	0	0	2
Xanthomonadaceae_unclassified; Xanthomonadaceae; Xanthomonadales; Gammaproteobacteria; Proteobacteria	9	0	10	2
Xanthomonadales_unclassified; Xanthomonadales_unclassified; Xanthomonadales; Gammaproteobacteria; Proteobacteria	10	0	5	1
Yersiniaceae_unclassified; Yersiniaceae; Enterobacterales; Gammaproteobacteria; Proteobacteria	1	1	0	0
YM_S32_TM7_50_20_ge; YM_S32_TM7_50_20; Saccharimonadales; Saccharimonadia; Patescibacteria	0	4	0	0
Zixibacteria_ge; Zixibacteria_fa; Zixibacteria_or; Zixibacteria_cl; Zixibacteria	32	48	8	2
Zoogloea; Rhodocyclaceae; Burkholderiales; Gammaproteobacteria; Proteobacteria	11	5	0	0
