# Supplementary material for: Microbial degradation and assimilation of veratric acid in oxic and anoxic groundwaters
Source: Front Microbiol. 2023 Oct 12;14:1252498. doi: 10.3389/fmicb.2023.1252498 (PMC10602745; doi:10.3389/fmicb.2023.1252498)
Supplement: Supplementary file 1 [file Data_Sheet_1.zip › Table S3.XLSX]

## Sheet: H41_13C-VA
Genus	D1-13C-VA			D2-13C-VA			C-12C-VA			D1-13C-VA	D2-13C-VA
	HF	LF		HF	LF		HF	LF		RoOR	RoOR
AAP99; Sutterellaceae; Burkholderiales; Gammaproteobacteria; Proteobacteria	56	74		30	40		19	49		1.71	1.07
Allorhizobium-Neorhizobium-Pararhizobium-Rhizobium; Rhizobiaceae; Rhizobiales; Alphaproteobacteria; Proteobacteria	8	16		45	46		13	49		1.65	2.05
Aquicella; Diplorickettsiaceae; Diplorickettsiales; Gammaproteobacteria; Proteobacteria	83	62		241	118		152	188		1.45	1.41
Arenimonas; Xanthomonadaceae; Xanthomonadales; Gammaproteobacteria; Proteobacteria	12	12		15	13		10	23		2.01	1.47
Armatimonadales_unclassified; Armatimonadales_unclassified; Armatimonadales; Armatimonadia; Armatimonadota	19	7		37	20		16	20		2.97	1.28
Candidatus_Kaiserbacteria_ge; Candidatus_Kaiserbacteria_fa; Candidatus_Kaiserbacteria; Parcubacteria; Patescibacteria	17	23		26	31		17	48		1.83	1.32
Candidatus_Peribacteria_ge; Candidatus_Peribacteria_fa; Candidatus_Peribacteria; Gracilibacteria; Patescibacteria	9	9		90	72		37	122		2.89	2.30
Caulobacteraceae_unclassified; Caulobacteraceae; Caulobacterales; Alphaproteobacteria; Proteobacteria	38	69		115	106		54	115		1.03	1.28
Devosia; Devosiaceae; Rhizobiales; Alphaproteobacteria; Proteobacteria	92	119		162	152		58	113		1.32	1.15
Ferribacterium; Rhodocyclaceae; Burkholderiales; Gammaproteobacteria; Proteobacteria	202	174		26	15		30	49		1.66	1.57
Haliscomenobacter; Saprospiraceae; Chitinophagales; Bacteroidia; Bacteroidota	65	29		219	55		180	139		1.51	1.71
Hirschia; Hyphomonadaceae; Caulobacterales; Alphaproteobacteria; Proteobacteria	76	117		170	156		95	174		1.04	1.11
Hyphomicrobium; Hyphomicrobiaceae; Rhizobiales; Alphaproteobacteria; Proteobacteria	1715	256		6728	80		323	493		9.89	87.13
Lacihabitans; Spirosomaceae; Cytophagales; Bacteroidia; Bacteroidota	66	28		195	61		511	336		1.34	1.15
Nitrospira; Nitrospiraceae; Nitrospirales; Nitrospiria; Nitrospirota	38	49		63	47		71	106		1.01	1.11
OLB12; Microscillaceae; Cytophagales; Bacteroidia; Bacteroidota	37	19		28	15		13	35		4.59	2.79
Opitutaceae_unclassified; Opitutaceae; Opitutales; Verrucomicrobiae; Verrucomicrobiota	13	14		35	20		34	47		1.12	1.34
Pajaroellobacter; Polyangiaceae; Polyangiales; Polyangia; Myxococcota	31	30		40	40		42	94		2.03	1.24
Pedosphaeraceae_unclassified; Pedosphaeraceae; Pedosphaerales; Verrucomicrobiae; Verrucomicrobiota	68	53		72	44		48	60		1.40	1.14
Pseudomonas; Pseudomonadaceae; Pseudomonadales; Gammaproteobacteria; Proteobacteria	198	86		299	176		237	257		2.19	1.02
Pseudoxanthobacter; Xanthobacteraceae; Rhizobiales; Alphaproteobacteria; Proteobacteria	38	28		74	47		60	70		1.38	1.02
Rhizobiales_unclassified; Rhizobiales_unclassified; Rhizobiales; Alphaproteobacteria; Proteobacteria	46	62		88	77		18	48		1.73	1.69
Rhodobacteraceae_unclassified; Rhodobacteraceae; Rhodobacterales; Alphaproteobacteria; Proteobacteria	67	104		52	51		113	211		1.05	1.06
S-70_ge; S-70_fa; S-70; Phycisphaerae; Planctomycetota	15	9		16	7		16	13		1.18	1.03
S085_ge; S085_fa; S085; Dehalococcoidia; Chloroflexi	10	16		22	29		7	29		2.26	1.75
Sphingobium; Sphingomonadaceae; Sphingomonadales; Alphaproteobacteria; Proteobacteria	253	456		593	532		373	802		1.05	1.34
Terrimonas; Chitinophagaceae; Chitinophagales; Bacteroidia; Bacteroidota	26	16		60	28		35	31		1.26	1.05
uncultured_ge; uncultured_fa; uncultured; Alphaproteobacteria; Proteobacteria	39	57		26	24		20	39		1.17	1.17
uncultured_ge; uncultured_fa; uncultured; Gammaproteobacteria; Proteobacteria	45	27		80	32		47	35		1.08	1.03
uncultured_ge; uncultured; Rhodospirillales; Alphaproteobacteria; Proteobacteria	132	134		240	174		159	215		1.17	1.04
uncultured; Hyphomicrobiaceae; Rhizobiales; Alphaproteobacteria; Proteobacteria	21	5		85	9		7	13		6.83	9.76
Xanthobacteraceae_unclassified; Xanthobacteraceae; Rhizobiales; Alphaproteobacteria; Proteobacteria	189	330		57	51		30	77		1.28	1.60
Total number of reads	16127	19435		36923	28283		17092	23568
RoOR calculations based on the relative number of sequences in the heavy (HF) and low (LF) fractions of each bottle incubated with groundwater from well H41 and 13C-VA, compared to the heavy and low fractions in the control bottle (12C-VA).
Only RoOR >1 in both duplicate incubation bottles are presented here.

## Sheet: H41_13CO2+2H-VA
Genus	R1-13CO2_2H-VA			R2-13CO2_2H-VA			R3-13CO2_2H-VA			C-12CO2_H-VA			R1-13CO2_2H-VA	R2-13CO2_2H-VA	R3-13CO2_2H-VA
	HF	LF		HF	LF		HF	LF		HF	LF		RoOR	RoOR	RoOR
A0839_ge; A0839; Rhizobiales; Alphaproteobacteria; Proteobacteria	n.a.	n.a.		36	101		116	161		23	89		n.a.	1.25	1.08
Alphaproteobacteria_unclassified; Alphaproteobacteria_unclassified; Alphaproteobacteria_unclassified; Alphaproteobacteria; Proteobacteria	206	344		112	312		215	331		n.a.	n.a.		1.38	1.15	n.a.
Bacteria_unclassified; Bacteria_unclassified; Bacteria_unclassified; Bacteria_unclassified; Bacteria_unclassified	104	238		52	195		94	155		23	117		1.45	1.23	1.19
Bradyrhizobium; Xanthobacteraceae; Rhizobiales; Alphaproteobacteria; Proteobacteria	n.a.	n.a.		20	66		61	88		6	27		n.a.	1.24	1.20
Caulobacteraceae_unclassified; Caulobacteraceae; Caulobacterales; Alphaproteobacteria; Proteobacteria	n.a.	n.a.		26	44		78	60		39	93		n.a.	1.28	1.20
Hirschia; Hyphomonadaceae; Caulobacterales; Alphaproteobacteria; Proteobacteria	n.a.	n.a.		44	113		161	160		31	98		n.a.	1.12	1.23
Hyphomicrobium; Hyphomicrobiaceae; Rhizobiales; Alphaproteobacteria; Proteobacteria	775	34		313	119		957	182		41	89		33.63	5.32	4.56
IMCC26256_ge; IMCC26256_fa; IMCC26256; Acidimicrobiia; Actinobacteriota	23	76		12	54		28	97		n.a.	n.a.		1.43	1.46	n.a.
KD4-96_ge; KD4-96_fa; KD4-96_or; KD4-96; Chloroflexi	79	241		41	223		122	282		120	819		1.48	1.16	1.16
Latescibacterota_ge; Latescibacterota_fa; Latescibacterota_or; Latescibacterota_cl; Latescibacterota	25	80		19	69		42	75		9	56		1.27	1.56	1.35
Lysinimonas; Microbacteriaceae; Micrococcales; Actinobacteria; Actinobacteriota	n.a.	n.a.		6	11		13	11		11	32		n.a.	1.44	1.33
Microbacteriaceae_unclassified; Microbacteriaceae; Micrococcales; Actinobacteria; Actinobacteriota	2982	2000		2418	4909		3110	2727		4490	12233		3.10	1.33	1.28
Microbacterium; Microbacteriaceae; Micrococcales; Actinobacteria; Actinobacteriota	4515	3713		1417	5137		2836	3772		237	1087		4.32	1.08	1.30
mle1-27_ge; mle1-27_fa; mle1-27; Polyangia; Myxococcota	11	25		15	65		n.a.	n.a.		5	21		1.21	n.a.	1.03
MND1; Nitrosomonadaceae; Burkholderiales; Gammaproteobacteria; Proteobacteria	26	71		22	60		60	89		6	46		1.83	2.56	2.00
Phaselicystis; Phaselicystidaceae; Polyangiales; Polyangia; Myxococcota	68	103		35	119		68	173		n.a.	n.a.		2.00	1.24	n.a.
Pir4_lineage; Pirellulaceae; Pirellulales; Planctomycetes; Planctomycetota	n.a.	n.a.		22	36		34	33		6	17		n.a.	1.57	1.13
Pirellulaceae_unclassified; Pirellulaceae; Pirellulales; Planctomycetes; Planctomycetota	n.a.	n.a.		9	12		22	13		5	13		n.a.	1.77	1.70
Pseudoxanthobacter; Xanthobacteraceae; Rhizobiales; Alphaproteobacteria; Proteobacteria	81	103		32	42		191	147		34	99		1.50	2.02	1.47
Reyranella; Reyranellaceae; Reyranellales; Alphaproteobacteria; Proteobacteria	n.a.	n.a.		341	745		777	805		280	847		n.a.	1.27	1.13
Rhizobiales_unclassified; Rhizobiales_unclassified; Rhizobiales; Alphaproteobacteria; Proteobacteria	25	61		10	46		41	42		8	48		1.60	1.19	2.27
Sphingomonas; Sphingomonadaceae; Sphingomonadales; Alphaproteobacteria; Proteobacteria	n.a.	n.a.		33	84		117	94		148	417		n.a.	1.01	1.36
Subgroup_10; Thermoanaerobaculaceae; Thermoanaerobaculales; Thermoanaerobaculia; Acidobacteriota	525	811		402	1245		359	596		202	987		2.11	1.44	1.15
Subgroup_17_ge; Subgroup_17_fa; Subgroup_17; Vicinamibacteria; Acidobacteriota	30	66		20	79		38	71		n.a.	n.a.		1.30	1.00	n.a.
Subgroup_7_ge; Subgroup_7_fa; Subgroup_7; Holophagae; Acidobacteriota	20	30		11	13		15	38		n.a.	n.a.		1.15	2.03	n.a.
uncultured_ge; uncultured_fa; uncultured; Alphaproteobacteria; Proteobacteria	23	51		20	70		23	60		n.a.	n.a.		1.26	1.11	n.a.
uncultured_ge; uncultured_fa; uncultured; Planctomycetes; Planctomycetota	n.a.	n.a.		64	36		104	27		19	18		n.a.	1.54	1.41
uncultured_ge; uncultured; Rhodospirillales; Alphaproteobacteria; Proteobacteria	n.a.	n.a.		56	65		81	37		54	89		n.a.	1.29	1.39
uncultured_ge; uncultured; Vicinamibacterales; Vicinamibacteria; Acidobacteriota	28	51		11	42		27	44		6	31		1.85	1.23	1.22
uncultured; Fodinicurvataceae; Kiloniellales; Alphaproteobacteria; Proteobacteria	49	26		34	86		49	80		n.a.	n.a.		3.86	1.13	n.a.
uncultured; Gemmatimonadaceae; Gemmatimonadales; Gemmatimonadetes; Gemmatimonadota	47	86		36	78		47	84		n.a.	n.a.		1.31	1.54	n.a.
uncultured; Isosphaeraceae; Isosphaerales; Planctomycetes; Planctomycetota	88	80		47	96		144	185		n.a.	n.a.		1.68	1.04	n.a.
uncultured; Reyranellaceae; Reyranellales; Alphaproteobacteria; Proteobacteria	31	61		9	44		21	78		n.a.	n.a.		2.54	1.43	n.a.
uncultured; Rhizobiales_Incertae_Sedis; Rhizobiales; Alphaproteobacteria; Proteobacteria	n.a.	n.a.		16	19		51	23		10	14		n.a.	1.07	1.20
Xanthobacter; Xanthobacteraceae; Rhizobiales; Alphaproteobacteria; Proteobacteria	18	31		13	20		12	25		n.a.	n.a.		1.57	2.46	n.a.
Total number of reads	18489	31197		10727	25216		22980	22966		9836	25441
RoOR calculations based on the relative number of sequences in the heavy (HF) and low (LF) fractions of each bottle incubated with groundwater from well H41 and 13CO2+2H-VA, compared to the heavy and low fractions in the control bottle (12CO2+H-VA).
Only RoOR >1 in at least two of the three replicate incubation bottles are presented here.

## Sheet: H41_13CO2
Genus	D1-13CO2			D2-13CO2			C-12CO2			D1-13CO2	D2-13CO2
	HF	LF		HF	LF		HF	LF		RoOR	RoOR
11-24_ge; 11-24_fa; 01/11/2024; Blastocatellia; Acidobacteriota	95	112		374	90		33	55		2.02	4.47
ABY1_unclassified; ABY1_unclassified; ABY1_unclassified; ABY1; Patescibacteria	6	6		48	12		13	28		3.08	5.53
Aquabacterium; Comamonadaceae; Burkholderiales; Gammaproteobacteria; Proteobacteria	28	41		86	63		13	23		1.73	1.55
Aquicella; Diplorickettsiaceae; Diplorickettsiales; Gammaproteobacteria; Proteobacteria	65	50		145	34		26	67		4.81	7.08
Bacteroidia_unclassified; Bacteroidia_unclassified; Bacteroidia_unclassified; Bacteroidia; Bacteroidota	219	141		371	81		16	50		7.00	9.25
Blastocatellaceae_unclassified; Blastocatellaceae; Blastocatellales; Blastocatellia; Acidobacteriota	41	27		150	11		15	30		4.35	17.55
Candidatus_Magasanikbacteria_ge; Candidatus_Magasanikbacteria_fa; Candidatus_Magasanikbacteria; ABY1; Patescibacteria	25	12		40	22		7	7		2.98	1.16
Candidatus_Moranbacteria_ge; Candidatus_Moranbacteria_fa; Candidatus_Moranbacteria; Parcubacteria; Patescibacteria	55	25		173	23		5	26		16.40	25.18
Candidatus_Nomurabacteria_ge; Candidatus_Nomurabacteria_fa; Candidatus_Nomurabacteria; Parcubacteria; Patescibacteria	42	14		122	16		31	166		23.23	26.50
Candidatus_Obscuribacter; Obscuribacteraceae; Obscuribacterales; Vampirivibrionia; Cyanobacteria	198	299		1112	332		61	144		2.24	5.18
Chitinophagales_unclassified; Chitinophagales_unclassified; Chitinophagales; Bacteroidia; Bacteroidota	75	8		181	12		5	29		78.14	56.38
Chlamydiales_unclassified; Chlamydiales_unclassified; Chlamydiales; Chlamydiae; Verrucomicrobiota	35	8		143	25		11	21		11.96	7.02
Comamonadaceae_unclassified; Comamonadaceae; Burkholderiales; Gammaproteobacteria; Proteobacteria	933	897		938	449		390	339		1.31	1.17
env.OPS_17_ge; env.OPS_17; Sphingobacteriales; Bacteroidia; Bacteroidota	162	30		600	62		9	85		73.97	59.75
Ga0077536_ge; Ga0077536_fa; Ga0077536; Gammaproteobacteria; Proteobacteria	20	12		90	32		47	55		2.79	2.11
Gammaproteobacteria_unclassified; Gammaproteobacteria_unclassified; Gammaproteobacteria_unclassified; Gammaproteobacteria; Proteobacteria	218	74		314	45		48	113		10.07	10.65
Gitt-GS-136_ge; Gitt-GS-136_fa; Gitt-GS-136_or; Gitt-GS-136; Chloroflexi	5	5		18	12		15	24		2.29	1.54
HdN1; Halomonadaceae; Pseudomonadales; Gammaproteobacteria; Proteobacteria	22	43		38	12		7	10		1.04	2.90
Hydrogenophaga; Comamonadaceae; Burkholderiales; Gammaproteobacteria; Proteobacteria	20	29		49	38		27	36		1.31	1.10
Lacunisphaera; Opitutaceae; Opitutales; Verrucomicrobiae; Verrucomicrobiota	8	12		16	6		17	36		2.02	3.62
Legionella; Legionellaceae; Legionellales; Gammaproteobacteria; Proteobacteria	116	18		205	26		16	58		33.70	18.45
Nevskia; Solimonadaceae; Salinisphaerales; Gammaproteobacteria; Proteobacteria	304	341		448	213		97	112		1.48	1.56
Nitrosomonas; Nitrosomonadaceae; Burkholderiales; Gammaproteobacteria; Proteobacteria	16	9		5	5		7	16		5.81	1.46
NRL2_ge; NRL2_fa; NRL2; Alphaproteobacteria; Proteobacteria	24	12		78	30		31	35		3.23	1.88
Oxalobacteraceae_unclassified; Oxalobacteraceae; Burkholderiales; Gammaproteobacteria; Proteobacteria	18	45		30	14		6	19		1.81	4.35
Parcubacteria_unclassified; Parcubacteria_unclassified; Parcubacteria_unclassified; Parcubacteria; Patescibacteria	185	72		362	94		166	225		5.05	3.38
Paucibacter; Comamonadaceae; Burkholderiales; Gammaproteobacteria; Proteobacteria	20	11		19	12		26	33		3.30	1.29
Phaeodactylibacter; Saprospiraceae; Chitinophagales; Bacteroidia; Bacteroidota	132	320		214	146		16	33		1.21	1.94
Polaromonas; Comamonadaceae; Burkholderiales; Gammaproteobacteria; Proteobacteria	22	16		92	45		21	44		4.12	2.75
Pseudomonas; Pseudomonadaceae; Pseudomonadales; Gammaproteobacteria; Proteobacteria	1494	1588		4420	1289		497	829		2.36	4.07
Rhodoferax; Comamonadaceae; Burkholderiales; Gammaproteobacteria; Proteobacteria	13	16		84	19		22	28		1.48	3.61
Sediminibacterium; Chitinophagaceae; Chitinophagales; Bacteroidia; Bacteroidota	143	33		510	39		8	40		31.27	42.53
Simkaniaceae_unclassified; Simkaniaceae; Chlamydiales; Chlamydiae; Verrucomicrobiota	50	15		26	5		5	16		15.28	10.67
Sporichthyaceae_unclassified; Sporichthyaceae; Frankiales; Actinobacteria; Actinobacteriota	60	49		361	118		97	232		4.23	4.76
Thiobacillus; Hydrogenophilaceae; Burkholderiales; Gammaproteobacteria; Proteobacteria	59	49		58	40		7	9		2.21	1.19
uncultured_ge; uncultured; Frankiales; Actinobacteria; Actinobacteriota	195	75		93	25		12	6		1.87	1.19
uncultured_ge; uncultured; Gaiellales; Thermoleophilia; Actinobacteriota	105	49		159	60		48	37		2.37	1.31
uncultured; Caldilineaceae; Caldilineales; Anaerolineae; Chloroflexi	37	51		51	19		10	18		1.86	3.10
uncultured; Chitinophagaceae; Chitinophagales; Bacteroidia; Bacteroidota	50	5		108	5		6	23		54.97	53.24
uncultured; Diplorickettsiaceae; Diplorickettsiales; Gammaproteobacteria; Proteobacteria	53	17		111	11		19	52		12.25	17.78
uncultured; Isosphaeraceae; Isosphaerales; Planctomycetes; Planctomycetota	26	22		111	50		10	17		2.87	2.42
uncultured; Saprospiraceae; Chitinophagales; Bacteroidia; Bacteroidota	560	356		1464	305		63	242		8.94	12.33
uncultured; Solimonadaceae; Salinisphaerales; Gammaproteobacteria; Proteobacteria	41	75		250	112		27	37		1.07	1.96
Zoogloea; Rhodocyclaceae; Burkholderiales; Gammaproteobacteria; Proteobacteria	74	97		43	30		5	10		2.18	1.84
Total number of reads	13803	17828		33140	19199		14118	12777
RoOR calculations based on the relative number of sequences in the heavy (HF) and low (LF) fractions of each bottle incubated with groundwater from well H41 and 13CO2, compared to the heavy and low fractions in the control bottle (12CO2).
Only RoOR >1 in both duplicate incubation bottles are presented here.

## Sheet: H51_13C-VA
Genus	D1-13C-VA			D2-13C-VA			C-12C-VA			D1-13CO2	D2-13CO2
	HF	LF		HF	LF		HF	LF		RoOR	RoOR
Alphaproteobacteria_unclassified; Alphaproteobacteria_unclassified; Alphaproteobacteria_unclassified; Alphaproteobacteria; Proteobacteria	281	122		337	212		361	207		2.23	1.87
Bacteria_unclassified; Bacteria_unclassified; Bacteria_unclassified; Bacteria_unclassified; Bacteria_unclassified	393	138		206	239		529	344		3.15	1.14
Burkholderiales_unclassified; Burkholderiales_unclassified; Burkholderiales; Gammaproteobacteria; Proteobacteria	82	39		49	68		140	142		3.59	1.49
Candidatus_Obscuribacter; Obscuribacteraceae; Obscuribacterales; Vampirivibrionia; Cyanobacteria	32	14		35	29		95	39		1.57	1.01
Candidatus_Paracaedibacter; Paracaedibacteraceae; Paracaedibacterales; Alphaproteobacteria; Proteobacteria	97	6		118	8		598	39		1.74	1.94
Chitinophagaceae_unclassified; Chitinophagaceae; Chitinophagales; Bacteroidia; Bacteroidota	77	5		57	8		122	12		2.54	1.42
Cutibacterium; Propionibacteriaceae; Propionibacteriales; Actinobacteria; Actinobacteriota	116	20		93	12		53	6		1.10	1.79
Devosiaceae_unclassified; Devosiaceae; Rhizobiales; Alphaproteobacteria; Proteobacteria	24	12		16	8		16	6		1.26	1.52
Gammaproteobacteria_unclassified; Gammaproteobacteria_unclassified; Gammaproteobacteria_unclassified; Gammaproteobacteria; Proteobacteria	342	51		105	56		259	85		3.72	1.25
GOUTA6; Nitrosomonadaceae; Burkholderiales; Gammaproteobacteria; Proteobacteria	21	10		6	7		26	19		2.57	1.27
Hyphomicrobium; Hyphomicrobiaceae; Rhizobiales; Alphaproteobacteria; Proteobacteria	1419	156		1880	89		138	42		4.88	14.97
Microbacteriaceae_unclassified; Microbacteriaceae; Micrococcales; Actinobacteria; Actinobacteriota	5534	8133		2691	4415		1534	3223		2.27	2.66
Microbacterium; Microbacteriaceae; Micrococcales; Actinobacteria; Actinobacteriota	3649	4336		2038	3458		1492	4154		4.66	3.78
Oxalobacteraceae_unclassified; Oxalobacteraceae; Burkholderiales; Gammaproteobacteria; Proteobacteria	55	26		18	10		56	19		1.20	1.24
Proteobacteria_unclassified; Proteobacteria_unclassified; Proteobacteria_unclassified; Proteobacteria_unclassified; Proteobacteria	57	16		35	23		62	29		2.80	1.45
Pseudarthrobacter; Micrococcaceae; Micrococcales; Actinobacteria; Actinobacteriota	10	19		20	20		12	14		1.03	2.37
Rhizobiales_unclassified; Rhizobiales_unclassified; Rhizobiales; Alphaproteobacteria; Proteobacteria	106	13		114	39		27	32		16.27	7.08
Rhodobacteraceae_unclassified; Rhodobacteraceae; Rhodobacterales; Alphaproteobacteria; Proteobacteria	23	8		25	27		75	40		2.57	1.00
Rhodocyclaceae_unclassified; Rhodocyclaceae; Burkholderiales; Gammaproteobacteria; Proteobacteria	33	17		8	6		55	22		1.30	1.08
Sphingorhabdus; Sphingomonadaceae; Sphingomonadales; Alphaproteobacteria; Proteobacteria	289	146		107	39		152	55		1.20	2.02
Total number of reads	24742	21592		13964	14769		32348	16843
RoOR calculations based on the relative number of sequences in the heavy (HF) and low (LF) fractions of each bottle incubated with groundwater from well H51 and 13C-VA, compared to the heavy and low fractions in the control bottle (12C-VA).
Only RoOR >1 in both duplicate incubation bottles are presented here.

## Sheet: H51_13CO2+2H-VA
Genus	R1-13CO2_2H-VA			R2-13CO2_2H-VA			R3-13CO2_2H-VA			C-12CO2_H-VA			R1-13CO2_2H-VA	R2-13CO2_2H-VA	R3-13CO2_2H-VA
	HF	LF		HF	LF		HF	LF		HF	LF		RoOR	RoOR	RoOR
A0839_ge; A0839; Rhizobiales; Alphaproteobacteria; Proteobacteria	13	10		n,a,	n,a,		27	27		5	30		19.02	n.a.	22.16
Actinobacteria_unclassified; Actinobacteria_unclassified; Actinobacteria_unclassified; Actinobacteria; Actinobacteriota	11	11		71	31		16	12		16	28		4.26	6.31	8.61
Actinobacteriota_unclassified; Actinobacteriota_unclassified; Actinobacteriota_unclassified; Actinobacteriota_unclassified; Actinobacteriota	6	17		n,a,	n,a,		13	10		13	29		1.92	n.a.	10.70
Alphaproteobacteria_unclassified; Alphaproteobacteria_unclassified; Alphaproteobacteria_unclassified; Alphaproteobacteria; Proteobacteria	90	198		n,a,	n,a,		50	93		97	160		1.83	n.a.	3.29
Bacteria_unclassified; Bacteria_unclassified; Bacteria_unclassified; Bacteria_unclassified; Bacteria_unclassified	170	161		n,a,	n,a,		115	277		279	310		2.89	n.a.	1.71
Brevundimonas; Caulobacteraceae; Caulobacterales; Alphaproteobacteria; Proteobacteria	74	44		n,a,	n,a,		25	37		200	218		4.49	n.a.	2.73
Burkholderiales_unclassified; Burkholderiales_unclassified; Burkholderiales; Gammaproteobacteria; Proteobacteria	10	12		n,a,	n,a,		7	15		17	55		6.58	n.a.	5.58
Caulobacter; Caulobacteraceae; Caulobacterales; Alphaproteobacteria; Proteobacteria	53	33		n,a,	n,a,		20	32		80	89		4.36	n.a.	2.57
Comamonadaceae_unclassified; Comamonadaceae; Burkholderiales; Gammaproteobacteria; Proteobacteria	75	32		n,a,	n,a,		42	86		550	972		10.50	n.a.	3.31
Cutibacterium; Propionibacteriaceae; Propionibacteriales; Actinobacteria; Actinobacteriota	61	23		n,a,	n,a,		484	24		305	76		1.60	n.a.	18.81
Devosiaceae_unclassified; Devosiaceae; Rhizobiales; Alphaproteobacteria; Proteobacteria	17	28		n,a,	n,a,		17	36		14	21		2.22	n.a.	2.61
Haliscomenobacter; Saprospiraceae; Chitinophagales; Bacteroidia; Bacteroidota	50	9		n,a,	n,a,		56	14		48	7		1.97	n.a.	2.15
Hydrogenophaga; Comamonadaceae; Burkholderiales; Gammaproteobacteria; Proteobacteria	45	27		n,a,	n,a,		21	38		476	608		5.29	n.a.	2.65
Hyphomicrobiaceae_unclassified; Hyphomicrobiaceae; Rhizobiales; Alphaproteobacteria; Proteobacteria	5	21		n,a,	n,a,		19	12		11	26		1.37	n.a.	13.82
Hyphomicrobium; Hyphomicrobiaceae; Rhizobiales; Alphaproteobacteria; Proteobacteria	75	164		n,a,	n,a,		86	16		37	63		1.90	n.a.	33.93
Iamia; Iamiaceae; Microtrichales; Acidimicrobiia; Actinobacteriota	15	16		n,a,	n,a,		18	23		107	178		3.82	n.a.	4.83
IMCC26256_ge; IMCC26256_fa; IMCC26256; Acidimicrobiia; Actinobacteriota	9	24		n,a,	n,a,		31	29		41	57		1.27	n.a.	5.49
Mesorhizobium; Rhizobiaceae; Rhizobiales; Alphaproteobacteria; Proteobacteria	9	8		n,a,	n,a,		10	16		7	12		4.70	n.a.	3.95
Microbacteriaceae_unclassified; Microbacteriaceae; Micrococcales; Actinobacteria; Actinobacteriota	n,a,	n,a,		1189	366		4488	6208		7364	2879		n.a.	1.84	1.02
Micrococcales_unclassified; Micrococcales_unclassified; Micrococcales; Actinobacteria; Actinobacteriota	26	25		19	9		n,a,	n,a,		40	23		1.46	1.91	n.a.
Pedomicrobium; Hyphomicrobiaceae; Rhizobiales; Alphaproteobacteria; Proteobacteria	22	32		n,a,	n,a,		19	86		21	92		7.36	n.a.	3.58
Reyranella; Reyranellaceae; Reyranellales; Alphaproteobacteria; Proteobacteria	182	149		n,a,	n,a,		30	44		128	112		2.61	n.a.	2.20
Rhizobiaceae_unclassified; Rhizobiaceae; Rhizobiales; Alphaproteobacteria; Proteobacteria	15	51		n,a,	n,a,		16	33		13	31		1.71	n.a.	4.27
Rhodobacteraceae_unclassified; Rhodobacteraceae; Rhodobacterales; Alphaproteobacteria; Proteobacteria	10	33		n,a,	n,a,		7	26		18	27		1.11	n.a.	1.49
Sphingobium; Sphingomonadaceae; Sphingomonadales; Alphaproteobacteria; Proteobacteria	1565	1289		n,a,	n,a,		828	1893		2492	2169		2.76	n.a.	1.46
Subgroup_10; Thermoanaerobaculaceae; Thermoanaerobaculales; Thermoanaerobaculia; Acidobacteriota	30	46		n,a,	n,a,		52	45		21	54		4.09	n.a.	10.99
Terrimonas; Chitinophagaceae; Chitinophagales; Bacteroidia; Bacteroidota	99	9		n,a,	n,a,		93	58		133	124		25.11	n.a.	5.54
Vicinamibacteraceae_ge; Vicinamibacteraceae; Vicinamibacterales; Vicinamibacteria; Acidobacteriota	290	202		n,a,	n,a,		837	2250		370	1886		19.85	n.a.	7.68
Total number of reads	26581	38814		25870	24363		21733	48060		28798	17280
RoOR calculations based on the relative number of sequences in the heavy (HF) and low (LF) fractions of each bottle incubated with groundwater from well H51 and 13CO2+2H-VA, compared to the heavy and low fractions in the control bottle (12CO2+H-VA).
Only RoOR >1 in at least two of the three replicate incubation bottles are presented here.

## Sheet: H51_13CO2
Genus	D1-13CO2			D2-13CO2			C-12CO2			D1-13CO2	D2-13CO2
	HF	LF		HF	LF		HF	LF		RoOR	RoOR
A0839_ge; A0839; Rhizobiales; Alphaproteobacteria; Proteobacteria	30	38		57	87		26	26		5.06	2.74
Acidiferrobacteraceae_unclassified; Acidiferrobacteraceae; Acidiferrobacterales; Gammaproteobacteria; Proteobacteria	14	19		9	15		6	6		4.71	2.51
Blastocatellaceae_unclassified; Blastocatellaceae; Blastocatellales; Blastocatellia; Acidobacteriota	70	62		554	180		434	88		1.46	2.64
Candidatus_Kaiserbacteria_ge; Candidatus_Kaiserbacteria_fa; Candidatus_Kaiserbacteria; Parcubacteria; Patescibacteria	6	7		8	7		10	11		6.03	5.25
Candidatus_Omnitrophus; Omnitrophaceae; Omnitrophales; Omnitrophia; Verrucomicrobiota	105	203		186	187		429	136		1.05	1.32
Chitinophagaceae_unclassified; Chitinophagaceae; Chitinophagales; Bacteroidia; Bacteroidota	26	15		49	11		91	11		1.34	2.25
Cutibacterium; Propionibacteriaceae; Propionibacteriales; Actinobacteria; Actinobacteriota	179	78		1183	130		831	314		5.63	15.19
DSSD61; Nitrosomonadaceae; Burkholderiales; Gammaproteobacteria; Proteobacteria	24	52		34	121		35	32		2.70	1.07
Gallionella; Gallionellaceae; Burkholderiales; Gammaproteobacteria; Proteobacteria	62	34		33	55		60	25		4.88	1.04
Gallionellaceae_unclassified; Gallionellaceae; Burkholderiales; Gammaproteobacteria; Proteobacteria	40	26		63	28		115	14		1.20	1.14
Gammaproteobacteria_unclassified; Gammaproteobacteria_unclassified; Gammaproteobacteria_unclassified; Gammaproteobacteria; Proteobacteria	144	374		347	314		304	137		1.11	2.10
HdN1; Halomonadaceae; Pseudomonadales; Gammaproteobacteria; Proteobacteria	94	157		188	230		168	172		3.97	3.54
Legionella; Legionellaceae; Legionellales; Gammaproteobacteria; Proteobacteria	184	57		550	197		371	129		7.27	4.13
Legionellaceae_unclassified; Legionellaceae; Legionellales; Gammaproteobacteria; Proteobacteria	7	5		19	10		12	6		4.48	3.97
Limnohabitans; Comamonadaceae; Burkholderiales; Gammaproteobacteria; Proteobacteria	47	25		44	45		38	23		7.30	2.47
Micrococcaceae_unclassified; Micrococcaceae; Micrococcales; Actinobacteria; Actinobacteriota	6	43		18	27		12	18		1.34	4.18
MND1; Nitrosomonadaceae; Burkholderiales; Gammaproteobacteria; Proteobacteria	57	143		70	132		107	68		1.62	1.41
Novosphingobium; Sphingomonadaceae; Sphingomonadales; Alphaproteobacteria; Proteobacteria	131	322		212	388		202	121		1.56	1.37
NRL2_ge; NRL2_fa; NRL2; Alphaproteobacteria; Proteobacteria	37	132		27	101		39	43		1.98	1.23
Perlucidibaca; Moraxellaceae; Pseudomonadales; Gammaproteobacteria; Proteobacteria	39	42		12	6		6	8		7.93	11.14
Piscinibacter; Comamonadaceae; Burkholderiales; Gammaproteobacteria; Proteobacteria	21	64		52	157		13	13		2.10	1.38
Polaromonas; Comamonadaceae; Burkholderiales; Gammaproteobacteria; Proteobacteria	837	517		1308	644		942	171		1.94	1.58
Propionibacteriaceae_unclassified; Propionibacteriaceae; Propionibacteriales; Actinobacteria; Actinobacteriota	11	14		23	10		86	33		1.93	3.69
Pseudarthrobacter; Micrococcaceae; Micrococcales; Actinobacteria; Actinobacteriota	44	72		65	89		47	56		4.68	3.65
Pseudomonas; Pseudomonadaceae; Pseudomonadales; Gammaproteobacteria; Proteobacteria	128	31		55	21		106	22		5.52	2.27
Pseudorhodobacter; Rhodobacteraceae; Rhodobacterales; Alphaproteobacteria; Proteobacteria	42	53		138	134		30	27		4.57	3.88
Rhizobiaceae_unclassified; Rhizobiaceae; Rhizobiales; Alphaproteobacteria; Proteobacteria	8	13		12	30		22	14		2.51	1.06
Rhizorhapis; Sphingomonadaceae; Sphingomonadales; Alphaproteobacteria; Proteobacteria	112	151		261	343		70	86		5.88	3.93
Saccharimonadales_unclassified; Saccharimonadales_unclassified; Saccharimonadales; Saccharimonadia; Patescibacteria	12	15		5	17		32	70		11.26	2.70
Sphingorhabdus; Sphingomonadaceae; Sphingomonadales; Alphaproteobacteria; Proteobacteria	146	105		388	264		71	18		2.27	1.57
Subgroup_7_ge; Subgroup_7_fa; Subgroup_7; Holophagae; Acidobacteriota	69	93		27	94		101	87		4.12	1.04
Terrimonas; Chitinophagaceae; Chitinophagales; Bacteroidia; Bacteroidota	161	20		557	101		668	50		3.83	1.73
Thiobacillus; Hydrogenophilaceae; Burkholderiales; Gammaproteobacteria; Proteobacteria	543	305		717	815		126	35		3.26	1.03
uncultured_ge; uncultured_fa; uncultured; Thermodesulfovibrionia; Nitrospirota	36	6		34	17		76	13		6.57	1.43
uncultured_ge; uncultured; Microtrichales; Acidimicrobiia; Actinobacteriota	8	56		48	101		10	12		1.10	2.38
uncultured; Rhizobiales_Incertae_Sedis; Rhizobiales; Alphaproteobacteria; Proteobacteria	138	85		125	127		131	46		3.67	1.45
uncultured; Rubinisphaeraceae; Planctomycetales; Planctomycetes; Planctomycetota	5	8		29	32		56	17		1.21	1.15
Total number of reads	13323	28031		21499	29539		30063	9895
RoOR calculations based on the relative number of sequences in the heavy (HF) and low (LF) fractions of each bottle incubated with groundwater from well H51 and 13CO2, compared to the heavy and low fractions in the control bottle (12CO2).
Only RoOR >1 in both duplicate incubation bottles are presented here.

## Sheet: H43_13CO2+2H-VA
Genus	R1-13CO2_2H-VA			R2-13CO2_2H-VA			R3-13CO2_2H-VA			C-12CO2_H-VA			R1-13CO2_2H-VA	R2-13CO2_2H-VA	R3-13CO2_2H-VA
	HF	LF		HF	LF		HF	LF		HF	LF		RoOR	RoOR	RoOR
661239_ge; 661239_fa; 661239; Dehalococcoidia; Chloroflexi	n.a.	n.a.		32	7		26	22		11	12		n.a.	1.58	1.08
Acetobacterium; Eubacteriaceae; Eubacteriales; Clostridia; Firmicutes	9132	5145		26163	11146		1454	1987		1834	2280		9.80	1.15	1.04
Allorhizobium-Neorhizobium-Pararhizobium-Rhizobium; Rhizobiaceae; Rhizobiales; Alphaproteobacteria; Proteobacteria	14	45		32	26		n.a.	n.a.		11	53		3.30	1.87	n.a.
Alphaproteobacteria_unclassified; Alphaproteobacteria_unclassified; Alphaproteobacteria_unclassified; Alphaproteobacteria; Proteobacteria	21	66		n.a.	n.a.		22	26		25	54		1.51	n.a.	1.53
Anaerofustis; Anaerofustaceae; Eubacteriales; Clostridia; Firmicutes	346	585		2728	759		n.a.	n.a.		161	194		1.58	1.39	n.a.
Anaerolineaceae_unclassified; Anaerolineaceae; Anaerolineales; Anaerolineae; Chloroflexi	n.a.	n.a.		16	7		41	41		9	27		n.a.	2.17	2.52
Babeliales_ge; Babeliales_fa; Babeliales; Babeliae; Dependentiae	n.a.	n.a.		35	11		32	37		11	16		n.a.	1.46	1.06
Bacteria_unclassified; Bacteria_unclassified; Bacteria_unclassified; Bacteria_unclassified; Bacteria_unclassified	n.a.	n.a.		484	247		360	407		228	487		n.a.	1.33	1.59
Berkelbacteria_ge; Berkelbacteria_fa; Berkelbacteria_or; Berkelbacteria; Patescibacteria	n.a.	n.a.		28	7		22	28		29	44		n.a.	1.92	1.00
Brevundimonas; Caulobacteraceae; Caulobacterales; Alphaproteobacteria; Proteobacteria	n.a.	n.a.		106	69		18	24		52	131		n.a.	1.22	1.59
Brocadiaceae_unclassified; Brocadiaceae; Brocadiales; Brocadiae; Planctomycetota	n.a.	n.a.		27	11		39	29		24	37		n.a.	1.20	1.74
BSV13; Prolixibacteraceae; Bacteroidales; Bacteroidia; Bacteroidota	n.a.	n.a.		177	78		205	266		112	200		n.a.	1.28	1.15
Burkholderiales_unclassified; Burkholderiales_unclassified; Burkholderiales; Gammaproteobacteria; Proteobacteria	n.a.	n.a.		49	23		44	62		11	27		n.a.	1.65	1.46
Candidatus_Brocadia; Brocadiaceae; Brocadiales; Brocadiae; Planctomycetota	n.a.	n.a.		35	14		39	40		25	51		n.a.	1.61	1.67
Candidatus_Kaiserbacteria_ge; Candidatus_Kaiserbacteria_fa; Candidatus_Kaiserbacteria; Parcubacteria; Patescibacteria	n.a.	n.a.		7	5		20	11		21	57		n.a.	1.20	4.15
Candidatus_Methylomirabilis; Methylomirabilaceae; Methylomirabilales; Methylomirabilia; Methylomirabilota	12	12		n.a.	n.a.		13	7		5	6		2.64	n.a.	1.87
Candidatus_Omnitrophus; Omnitrophaceae; Omnitrophales; Omnitrophia; Verrucomicrobiota	n.a.	n.a.		303	78		312	281		127	268		n.a.	2.60	1.98
Caulobacteraceae_unclassified; Caulobacteraceae; Caulobacterales; Alphaproteobacteria; Proteobacteria	n.a.	n.a.		231	168		188	197		32	94		n.a.	1.27	2.36
Chlamydiales_unclassified; Chlamydiales_unclassified; Chlamydiales; Chlamydiae; Verrucomicrobiota	n.a.	n.a.		28	7		26	34		18	64		n.a.	4.50	2.28
Chloroflexi_unclassified; Chloroflexi_unclassified; Chloroflexi_unclassified; Chloroflexi_unclassified; Chloroflexi	22	102		55	48		36	41		23	64		1.32	1.01	2.05
Christensenellaceae_R-7_group; Christensenellaceae; Christensenellales; Clostridia; Firmicutes	114	100		699	368		117	110		303	678		5.68	1.35	2.02
Christensenellaceae_unclassified; Christensenellaceae; Christensenellales; Clostridia; Firmicutes	n.a.	n.a.		74	19		9	12		12	41		n.a.	4.21	2.15
Comamonadaceae_unclassified; Comamonadaceae; Burkholderiales; Gammaproteobacteria; Proteobacteria	n.a.	n.a.		221	47		59	76		11	18		n.a.	2.44	1.07
Curvibacter; Comamonadaceae; Burkholderiales; Gammaproteobacteria; Proteobacteria	n.a.	n.a.		986	452		191	214		50	91		n.a.	1.25	1.36
cvE6_ge; cvE6; Chlamydiales; Chlamydiae; Verrucomicrobiota	n.a.	n.a.		28	5		44	32		22	27		n.a.	2.17	1.42
Dehalococcoidia_unclassified; Dehalococcoidia_unclassified; Dehalococcoidia_unclassified; Dehalococcoidia; Chloroflexi	n.a.	n.a.		94	48		143	111		18	44		n.a.	1.51	2.65
Desulfocapsaceae_unclassified; Desulfocapsaceae; Desulfobulbales; Desulfobulbia; Desulfobacterota	17	46		55	26		10	6		7	16		1.86	1.53	3.20
Desulforhopalus; Desulfocapsaceae; Desulfobulbales; Desulfobulbia; Desulfobacterota	44	111		162	123		57	40		14	55		3.43	1.63	4.71
Desulfosporosinus; Desulfitobacteriaceae; Desulfitobacteriales; Desulfitobacteriia; Firmicutes	n.a.	n.a.		544	154		290	307		166	254		n.a.	1.71	1.22
Desulfovibrio; Desulfovibrionaceae; Desulfovibrionales; Desulfovibrionia; Desulfobacterota	142	20		1789	204		13	19		463	1194		41.36	7.47	1.51
DTB120_ge; DTB120_fa; DTB120_or; DTB120_cl; DTB120	n.a.	n.a.		29	7		52	36		13	46		n.a.	4.64	4.30
Erysipelothrix; Erysipelotrichaceae; Erysipelotrichales; Bacilli; Firmicutes	n.a.	n.a.		119	68		35	42		141	327		n.a.	1.29	1.63
Ferribacterium; Rhodocyclaceae; Burkholderiales; Gammaproteobacteria; Proteobacteria	n.a.	n.a.		669	373		466	453		99	245		n.a.	1.40	2.16
Geobacter; Geobacteraceae; Geobacterales; Desulfuromonadia; Desulfobacterota	32	54		n.a.	n.a.		23	32		10	24		3.13	n.a.	1.45
Geobacteraceae_unclassified; Geobacteraceae; Geobacterales; Desulfuromonadia; Desulfobacterota	19	26		24	11		41	20		5	25		8.04	3.45	8.62
Geothrix; Holophagaceae; Holophagales; Holophagae; Acidobacteriota	21	27		207	46		n.a.	n.a.		5	18		6.16	5.13	n.a.
GOUTA6; Nitrosomonadaceae; Burkholderiales; Gammaproteobacteria; Proteobacteria	35	269		132	101		90	114		13	68		1.49	2.16	3.47
Holophagaceae_unclassified; Holophagaceae; Holophagales; Holophagae; Acidobacteriota	74	189		217	109		55	66		11	31		2.43	1.77	1.97
JG30-KF-CM66_ge; JG30-KF-CM66_fa; JG30-KF-CM66_or; JG30-KF-CM66; Chloroflexi	68	88		n.a.	n.a.		28	19		46	58		2.15	n.a.	1.56
KD4-96_ge; KD4-96_fa; KD4-96_or; KD4-96; Chloroflexi	266	130		719	254		82	59		143	161		5.13	1.01	1.31
Latescibacterota_ge; Latescibacterota_fa; Latescibacterota_or; Latescibacterota_cl; Latescibacterota	74	117		n.a.	n.a.		65	52		130	256		2.75	n.a.	2.07
Legionella; Legionellaceae; Legionellales; Gammaproteobacteria; Proteobacteria	n.a.	n.a.		47	13		21	19		6	19		n.a.	3.62	2.94
Lineage_IV_ge; Lineage_IV_fa; Lineage_IV; Elusimicrobia; Elusimicrobiota	n.a.	n.a.		61	46		106	97		33	175		n.a.	2.23	4.89
Malikia; Comamonadaceae; Burkholderiales; Gammaproteobacteria; Proteobacteria	n.a.	n.a.		525	261		681	891		7	12		n.a.	1.09	1.09
MBNT15_ge; MBNT15_fa; MBNT15_or; MBNT15_cl; MBNT15	22	77		n.a.	n.a.		39	32		45	98		1.37	n.a.	2.23
MVP-15_ge; MVP-15_fa; MVP-15_or; MVP-15; Spirochaetota	197	42		2751	607		66	47		39	90		24.08	3.40	2.73
Nitrospira; Nitrospiraceae; Nitrospirales; Nitrospiria; Nitrospirota	9	75		27	9		29	16		13	57		1.16	4.16	6.68
OLB14_ge; OLB14_fa; OLB14_or; OLB14; Chloroflexi	24	28		n.a.	n.a.		8	11		14	33		4.45	n.a.	1.44
OPB41_ge; OPB41_fa; OPB41; Coriobacteriia; Actinobacteriota	166	21		585	68		11	8		14	36		45.13	7.05	2.97
Parcubacteria_unclassified; Parcubacteria_unclassified; Parcubacteria_unclassified; Parcubacteria; Patescibacteria	n.a.	n.a.		48	13		65	58		71	77		n.a.	1.26	1.02
Pedosphaeraceae_unclassified; Pedosphaeraceae; Pedosphaerales; Verrucomicrobiae; Verrucomicrobiota	n.a.	n.a.		11	11		17	12		8	32		n.a.	1.26	4.76
Pirellulaceae_unclassified; Pirellulaceae; Pirellulales; Planctomycetes; Planctomycetota	13	50		18	35		20	18		5	38		4.35	1.23	7.09
Polaromonas; Comamonadaceae; Burkholderiales; Gammaproteobacteria; Proteobacteria	n.a.	n.a.		825	345		148	182		42	105		n.a.	1.89	1.71
Propionibacteriaceae_unclassified; Propionibacteriaceae; Propionibacteriales; Actinobacteria; Actinobacteriota	55	20		80	17		n.a.	n.a.		10	48		29.12	7.15	n.a.
Pseudolabrys; Xanthobacteraceae; Rhizobiales; Alphaproteobacteria; Proteobacteria	23	134		n.a.	n.a.		16	25		15	42		1.06	n.a.	1.50
Pseudomonas; Pseudomonadaceae; Pseudomonadales; Gammaproteobacteria; Proteobacteria	n.a.	n.a.		514	186		278	369		30	120		n.a.	3.51	2.53
Pseudorhodobacter; Rhodobacteraceae; Rhodobacterales; Alphaproteobacteria; Proteobacteria	n.a.	n.a.		215	107		144	135		14	30		n.a.	1.36	1.92
Rhodocyclaceae_unclassified; Rhodocyclaceae; Burkholderiales; Gammaproteobacteria; Proteobacteria	10	60		56	16		12	12		83	226		1.00	3.02	2.29
Rhodoferax; Comamonadaceae; Burkholderiales; Gammaproteobacteria; Proteobacteria	n.a.	n.a.		313	98		241	292		11	18		n.a.	1.65	1.13
Rokubacteriales_ge; Rokubacteriales_fa; Rokubacteriales; Methylomirabilia; Methylomirabilota	17	22		n.a.	n.a.		15	7		29	23		1.35	n.a.	1.43
Saccharimonadales_ge; Saccharimonadales_fa; Saccharimonadales; Saccharimonadia; Patescibacteria	n.a.	n.a.		35	17		8	14		5	13		n.a.	1.69	1.25
SAR202_clade_ge; SAR202_clade_fa; SAR202_clade; Dehalococcoidia; Chloroflexi	13	45		24	25		29	9		5	20		2.54	1.21	10.83
Sulfuritalea; Rhodocyclaceae; Burkholderiales; Gammaproteobacteria; Proteobacteria	32	177		62	39		17	37		8	25		1.24	1.57	1.20
TRA3-20_ge; TRA3-20; Burkholderiales; Gammaproteobacteria; Proteobacteria	n.a.	n.a.		101	50		88	178		18	64		n.a.	2.27	1.47
uncultured_ge; uncultured; Gaiellales; Thermoleophilia; Actinobacteriota	36	82		n.a.	n.a.		32	22		23	55		2.31	n.a.	2.92
uncultured_ge; uncultured; Vicinamibacterales; Vicinamibacteria; Acidobacteriota	87	347		n.a.	n.a.		138	129		92	244		1.46	n.a.	2.39
uncultured; Desulfarculaceae; Desulfarculales; Desulfarculia; Desulfobacterota	36	12		124	76		8	10		12	26		14.32	1.12	1.45
uncultured; Desulfocapsaceae; Desulfobulbales; Desulfobulbia; Desulfobacterota	58	258		323	196		88	69		96	197		1.01	1.07	2.21
uncultured; Gemmatimonadaceae; Gemmatimonadales; Gemmatimonadetes; Gemmatimonadota	56	64		n.a.	n.a.		38	26		53	65		2.36	n.a.	1.51
uncultured; Geobacteraceae; Geobacterales; Desulfuromonadia; Desulfobacterota	10	28		21	13		25	36		10	20		1.57	1.02	1.16
uncultured; Pirellulaceae; Pirellulales; Planctomycetes; Planctomycetota	14	167		50	62		43	40		16	88		1.01	1.40	4.97
uncultured; Pleomorphomonadaceae; Rhizobiales; Alphaproteobacteria; Proteobacteria	40	15		51	22		n.a.	n.a.		12	37		18.12	2.26	n.a.
uncultured; Spirochaetaceae; Spirochaetales; Spirochaetia; Spirochaetota	18	18		55	34		20	24		51	126		5.44	1.26	1.73
uncultured; Sporomusaceae; Veillonellales-Selenomonadales; Negativicutes; Firmicutes	52	30		198	129		24	19		79	236		11.46	1.45	3.18
WCHB1-32; Prolixibacteraceae; Bacteroidales; Bacteroidia; Bacteroidota	n.a.	n.a.		99	16		61	65		63	118		n.a.	3.67	1.48
WCHB1-41_ge; WCHB1-41_fa; WCHB1-41; Kiritimatiellae; Verrucomicrobiota	n.a.	n.a.		50	28		83	83		14	50		n.a.	2.02	3.00
Zixibacteria_ge; Zixibacteria_fa; Zixibacteria_or; Zixibacteria_cl; Zixibacteria	n.a.	n.a.		17	10		21	16		6	19		n.a.	1.70	3.49
Total number of reads	16278	48574		53171	22809		13146	14977		22182	30124
RoOR calculations based on the relative number of sequences in the heavy (HF) and low (LF) fractions of each bottle incubated with groundwater from well H43 and 13CO2+2H-VA, compared to the heavy and low fractions in the control bottle (12CO2+H-VA).
Only RoOR >1 in at least two of the three replicate incubation bottles are presented here.

## Sheet: H43_13CO2
Genus	D1-13CO2			D2-13CO2			C-12CO2			D1-13CO2	D2-13CO2
	HF	LF		HF	LF		HF	LF		RoOR	RoOR
Alphaproteobacteria_unclassified; Alphaproteobacteria_unclassified; Alphaproteobacteria_unclassified; Alphaproteobacteria; Proteobacteria	147	98		34	43		47	63		1.78	2.21
Aquabacterium; Comamonadaceae; Burkholderiales; Gammaproteobacteria; Proteobacteria	60	11		45	36		130	53		1.97	1.06
Arenimonas; Xanthomonadaceae; Xanthomonadales; Gammaproteobacteria; Proteobacteria	196	58		11	16		49	47		2.89	1.37
Brevundimonas; Caulobacteraceae; Caulobacterales; Alphaproteobacteria; Proteobacteria	10	5		59	125		26	28		1.91	1.06
Bryobacter; Bryobacteraceae; Bryobacterales; Acidobacteriae; Acidobacteriota	10	9		15	39		15	36		2.37	1.92
Candidatus_Brocadia; Brocadiaceae; Brocadiales; Brocadiae; Planctomycetota	67	10		60	37		32	11		2.05	1.16
Candidatus_Omnitrophus; Omnitrophaceae; Omnitrophales; Omnitrophia; Verrucomicrobiota	153	10		295	190		530	171		4.38	1.04
Caulobacteraceae_unclassified; Caulobacteraceae; Caulobacterales; Alphaproteobacteria; Proteobacteria	41	14		97	186		149	170		2.99	1.24
Chlamydiales_unclassified; Chlamydiales_unclassified; Chlamydiales; Chlamydiae; Verrucomicrobiota	41	6		15	7		17	8		2.86	2.10
Curvibacter; Comamonadaceae; Burkholderiales; Gammaproteobacteria; Proteobacteria	122	38		777	676		1616	692		1.22	1.02
env.OPS_17_ge; env.OPS_17; Sphingobacteriales; Bacteroidia; Bacteroidota	240	16		61	21		244	42		2.30	1.04
Fimbriimonadaceae_ge; Fimbriimonadaceae; Fimbriimonadales; Fimbriimonadia; Armatimonadota	17	11		6	9		13	15		1.58	1.60
Gammaproteobacteria_unclassified; Gammaproteobacteria_unclassified; Gammaproteobacteria_unclassified; Gammaproteobacteria; Proteobacteria	86	23		30	7		46	17		1.23	3.30
GOUTA6; Nitrosomonadaceae; Burkholderiales; Gammaproteobacteria; Proteobacteria	139	65		93	117		69	77		2.12	1.85
Haliangium; Haliangiaceae; Haliangiales; Polyangia; Myxococcota	36	33		7	16		8	20		2.42	2.28
Hyphomicrobium; Hyphomicrobiaceae; Rhizobiales; Alphaproteobacteria; Proteobacteria	38	22		11	18		16	14		1.34	1.11
Iamia; Iamiaceae; Microtrichales; Acidimicrobiia; Actinobacteriota	94	98		11	13		19	24		1.07	2.23
Janthinobacterium; Oxalobacteraceae; Burkholderiales; Gammaproteobacteria; Proteobacteria	57	16		63	42		54	26		1.52	1.50
JG30-KF-CM66_ge; JG30-KF-CM66_fa; JG30-KF-CM66_or; JG30-KF-CM66; Chloroflexi	90	107		44	94		63	137		1.62	2.13
KD4-96_ge; KD4-96_fa; KD4-96_or; KD4-96; Chloroflexi	274	326		210	317		122	231		1.40	2.63
Latescibacterota_ge; Latescibacterota_fa; Latescibacterota_or; Latescibacterota_cl; Latescibacterota	127	82		118	167		56	133		3.28	3.51
Leptothrix; Comamonadaceae; Burkholderiales; Gammaproteobacteria; Proteobacteria	637	269		17	15		54	36		1.40	1.57
Lineage_IV_ge; Lineage_IV_fa; Lineage_IV; Elusimicrobia; Elusimicrobiota	107	29		36	33		47	26		1.81	1.26
MB-A2-108_ge; MB-A2-108_fa; MB-A2-108_or; MB-A2-108; Actinobacteriota	41	45		27	48		21	44		1.69	2.46
MBNT15_ge; MBNT15_fa; MBNT15_or; MBNT15_cl; MBNT15	34	33		32	64		21	48		2.09	2.38
MND1; Nitrosomonadaceae; Burkholderiales; Gammaproteobacteria; Proteobacteria	20	13		11	14		8	16		2.73	3.27
Nitrospira; Nitrospiraceae; Nitrospirales; Nitrospiria; Nitrospirota	61	25		30	35		25	22		1.91	1.57
OLB14_ge; OLB14_fa; OLB14_or; OLB14; Chloroflexi	124	138		40	72		23	69		2.38	3.48
OM190_ge; OM190_fa; OM190_or; OM190; Planctomycetota	282	173		48	74		85	151		2.57	2.41
Parcubacteria_unclassified; Parcubacteria_unclassified; Parcubacteria_unclassified; Parcubacteria; Patescibacteria	109	13		97	32		266	43		1.20	1.02
PAUC26f_ge; PAUC26f_fa; PAUC26f; Acidobacteriae; Acidobacteriota	9	5		17	25		13	13		1.60	1.41
PB19_ge; PB19_fa; PB19; Desulfuromonadia; Desulfobacterota	46	28		53	60		36	37		1.50	1.89
PeM15_ge; PeM15_fa; PeM15; Actinobacteria; Actinobacteriota	24	32		21	45		16	28		1.16	1.70
Perlucidibaca; Moraxellaceae; Pseudomonadales; Gammaproteobacteria; Proteobacteria	117	24		6	5		52	22		1.83	1.06
Reyranella; Reyranellaceae; Reyranellales; Alphaproteobacteria; Proteobacteria	130	127		66	159		103	125		1.10	1.05
Rhodocyclaceae_unclassified; Rhodocyclaceae; Burkholderiales; Gammaproteobacteria; Proteobacteria	50	21		580	470		205	101		1.04	1.27
Sphingomonadaceae_unclassified; Sphingomonadaceae; Sphingomonadales; Alphaproteobacteria; Proteobacteria	201	61		8	9		100	62		1.82	1.15
Subgroup_10; Thermoanaerobaculaceae; Thermoanaerobaculales; Thermoanaerobaculia; Acidobacteriota	179	109		8	12		26	33		1.84	1.76
Subgroup_2_ge; Subgroup_2_fa; Subgroup_2; Acidobacteriae; Acidobacteriota	34	13		13	24		11	21		4.44	2.15
Subgroup_7_ge; Subgroup_7_fa; Subgroup_7; Holophagae; Acidobacteriota	18	6		76	97		36	48		3.56	2.18
uncultured_ge; uncultured_fa; uncultured_or; uncultured; Desulfobacterota	242	109		12	21		25	31		2.44	1.48
uncultured_ge; uncultured; Gaiellales; Thermoleophilia; Actinobacteriota	73	64		24	33		37	50		1.37	2.05
uncultured_ge; uncultured; Planctomycetales; Planctomycetes; Planctomycetota	60	34		25	42		31	31		1.57	1.24
uncultured_ge; uncultured; Vicinamibacterales; Vicinamibacteria; Acidobacteriota	191	106		126	279		123	211		2.77	1.62
uncultured; Gemmatimonadaceae; Gemmatimonadales; Gemmatimonadetes; Gemmatimonadota	26	16		78	91		57	108		2.75	3.40
uncultured; Symbiobacteraceae; Symbiobacteriales; Symbiobacteriia; Firmicutes	10	20		9	14		7	20		1.27	3.82
Zoogloea; Rhodocyclaceae; Burkholderiales; Gammaproteobacteria; Proteobacteria	507	176		779	657		883	436		1.27	1.23
Total number of reads	24907	9821		24176	22352		31258	13891
RoOR calculations based on the relative number of sequences in the heavy (HF) and low (LF) fractions of each bottle incubated with groundwater from well H43 and 13CO2, compared to the heavy and low fractions in the control bottle (12CO2).
Only RoOR >1 in both duplicate incubation bottles are presented here.

## Sheet: H52_13C-VA
Genus	D1-13C-VA			D2-13C-VA			C-12C-VA			D1-13CO2	D2-13CO2
	HF	LF		HF	LF		HF	LF		RoOR	RoOR
Ahniella; Rhodanobacteraceae; Xanthomonadales; Gammaproteobacteria; Proteobacteria	73	36		290	92		592	1771		1.54	2.76
Arenimonas; Xanthomonadaceae; Xanthomonadales; Gammaproteobacteria; Proteobacteria	13	5		16	7		33	92		1.77	1.80
Bacteria_unclassified; Bacteria_unclassified; Bacteria_unclassified; Bacteria_unclassified; Bacteria_unclassified	471	81		529	123		426	757		2.55	2.19
BSV13; Prolixibacteraceae; Bacteroidales; Bacteroidia; Bacteroidota	1325	54		145	7		11	11		6.09	5.90
Comamonadaceae_unclassified; Comamonadaceae; Burkholderiales; Gammaproteobacteria; Proteobacteria	122	18		238	33		1825	1246		1.11	1.38
Gammaproteobacteria_unclassified; Gammaproteobacteria_unclassified; Gammaproteobacteria_unclassified; Gammaproteobacteria; Proteobacteria	139	74		165	49		312	694		1.03	2.14
GOUTA6; Nitrosomonadaceae; Burkholderiales; Gammaproteobacteria; Proteobacteria	118	35		59	15		59	140		1.96	2.65
Holophagaceae_ge; Holophagaceae; Holophagales; Holophagae; Acidobacteriota	55	27		66	37		7	34		2.41	2.44
Holophagaceae_unclassified; Holophagaceae; Holophagales; Holophagae; Acidobacteriota	46	30		56	31		10	36		1.35	1.83
Pseudomonas; Pseudomonadaceae; Pseudomonadales; Gammaproteobacteria; Proteobacteria	155	26		173	27		1816	1296		1.02	1.28
Rhodoferax; Comamonadaceae; Burkholderiales; Gammaproteobacteria; Proteobacteria	175	11		314	25		531	230		1.67	1.55
Sericytochromatia_ge; Sericytochromatia_fa; Sericytochromatia_or; Sericytochromatia; Cyanobacteria	115	30		378	43		169	238		1.32	3.56
Subgroup_10; Thermoanaerobaculaceae; Thermoanaerobaculales; Thermoanaerobaculia; Acidobacteriota	13	12		84	16		127	600		1.27	7.13
Subgroup_17_ge; Subgroup_17_fa; Subgroup_17; Vicinamibacteria; Acidobacteriota	19	16		60	6		28	344		3.59	35.17
Sulfuricella; Sulfuricellaceae; Burkholderiales; Gammaproteobacteria; Proteobacteria	214	27		137	27		26	24		1.79	1.33
Sulfuritalea; Rhodocyclaceae; Burkholderiales; Gammaproteobacteria; Proteobacteria	452	184		638	105		118	209		1.06	3.10
Thermomonas; Xanthomonadaceae; Xanthomonadales; Gammaproteobacteria; Proteobacteria	56	20		298	76		853	2516		2.13	3.47
uncultured_ge; uncultured_fa; uncultured; Thermodesulfovibrionia; Nitrospirota	1842	45		403	20		85	34		4.09	2.32
uncultured_ge; uncultured; Vicinamibacterales; Vicinamibacteria; Acidobacteriota	16	10		94	21		22	385		6.91	22.42
Vicinamibacteraceae_ge; Vicinamibacteraceae; Vicinamibacterales; Vicinamibacteria; Acidobacteriota	13	15		48	6		29	280		2.06	22.05
Total number of reads	63698	14546		16442	4352		33751	31599
RoOR calculations based on the relative number of sequences in the heavy (HF) and low (LF) fractions of each bottle incubated with groundwater from well H52 and 13C-VA, compared to the heavy and low fractions in the control bottle (12C-VA).
Only RoOR >1 in both duplicate incubation bottles are presented here.

## Sheet: H52_13CO2+2H-VA
Genus	R1-13CO2_2H-VA			R2-13CO2_2H-VA			R3-13CO2_2H-VA			C-12CO2_H-VA			R1-13CO2_2H-VA	R2-13CO2_2H-VA	R3-13CO2_2H-VA
	HF	LF		HF	LF		HF	LF		HF	LF		RoOR	RoOR	RoOR
Vicinamibacteraceae_ge; Vicinamibacteraceae; Vicinamibacterales; Vicinamibacteria; Acidobacteriota	56	28		73	8		42	62		23	21		7.70	12.30	6.10
Bacteria_unclassified; Bacteria_unclassified; Bacteria_unclassified; Bacteria_unclassified; Bacteria_unclassified	1333	383		294	101		1192	731		400	99		3.73	1.06	4.12
Rhodoferax; Comamonadaceae; Burkholderiales; Gammaproteobacteria; Proteobacteria	422	57		182	5		266	128		40	8		6.28	10.74	4.11
Alphaproteobacteria_unclassified; Alphaproteobacteria_unclassified; Alphaproteobacteria_unclassified; Alphaproteobacteria; Proteobacteria	90	35		16	9		27	42		19	9		5.13	1.24	2.99
CL500-29_marine_group; Ilumatobacteraceae; Microtrichales; Acidimicrobiia; Actinobacteriota	108	29		55	9		35	37		22	7		4.99	2.86	2.96
Ferribacterium; Rhodocyclaceae; Burkholderiales; Gammaproteobacteria; Proteobacteria	86	30		1634	53		496	588		191	63		4.01	15.64	2.76
Subgroup_17_ge; Subgroup_17_fa; Subgroup_17; Vicinamibacteria; Acidobacteriota	161	79		86	23		63	114		44	19		3.71	2.38	2.35
Xanthomonadaceae_unclassified; Xanthomonadaceae; Xanthomonadales; Gammaproteobacteria; Proteobacteria	50	17		72	20		70	63		54	11		2.52	1.08	2.23
Brevundimonas; Caulobacteraceae; Caulobacterales; Alphaproteobacteria; Proteobacteria	54	15		64	7		27	47		41	16		5.92	5.26	2.21
Subgroup_10; Thermoanaerobaculaceae; Thermoanaerobaculales; Thermoanaerobaculia; Acidobacteriota	169	115		193	36		55	66		68	16		1.45	1.86	1.93
Pseudorhodobacter; Rhodobacteraceae; Rhodobacterales; Alphaproteobacteria; Proteobacteria	153	67		114	6		51	85		262	81		3.00	8.75	1.84
Ahniella; Rhodanobacteraceae; Xanthomonadales; Gammaproteobacteria; Proteobacteria	765	447		1271	163		470	599		646	148		1.67	2.70	1.80
Holophagaceae_ge; Holophagaceae; Holophagales; Holophagae; Acidobacteriota	123	33		42	6		100	152		160	44		4.34	2.84	1.79
Gammaproteobacteria_unclassified; Gammaproteobacteria_unclassified; Gammaproteobacteria_unclassified; Gammaproteobacteria; Proteobacteria	1282	426		242	39		643	1114		262	80		3.96	2.82	1.74
GOUTA6; Nitrosomonadaceae; Burkholderiales; Gammaproteobacteria; Proteobacteria	560	245		153	8		365	550		268	68		2.46	7.21	1.66
Comamonadaceae_unclassified; Comamonadaceae; Burkholderiales; Gammaproteobacteria; Proteobacteria	546	155		444	25		298	275		537	82		2.28	4.03	1.64
Thermomonas; Xanthomonadaceae; Xanthomonadales; Gammaproteobacteria; Proteobacteria	686	188		446	23		315	361		316	50		2.45	4.55	1.36
Sulfuritalea; Rhodocyclaceae; Burkholderiales; Gammaproteobacteria; Proteobacteria	2949	1455		666	80		n.a.	n.a.		492	105		1.85	2.65	n.a.
uncultured_ge; uncultured_fa; uncultured; Thermodesulfovibrionia; Nitrospirota	2656	298		n.a.	n.a.		3098	338		89	17		7.61	n.a.	19.54
Candidatus_Omnitrophus; Omnitrophaceae; Omnitrophales; Omnitrophia; Verrucomicrobiota	608	131		n.a.	n.a.		379	83		25	5		3.94	n.a.	9.09
Gallionella; Gallionellaceae; Burkholderiales; Gammaproteobacteria; Proteobacteria	502	86		n.a.	n.a.		232	104		15	6		9.91	n.a.	8.83
BSV13; Prolixibacteraceae; Bacteroidales; Bacteroidia; Bacteroidota	2165	524		n.a.	n.a.		2360	363		593	71		2.15	n.a.	8.36
Acidiferrobacteraceae_unclassified; Acidiferrobacteraceae; Acidiferrobacterales; Gammaproteobacteria; Proteobacteria	226	167		n.a.	n.a.		217	191		23	12		2.96	n.a.	5.85
Saccharimonadales_ge; Saccharimonadales_fa; Saccharimonadales; Saccharimonadia; Patescibacteria	63	25		n.a.	n.a.		33	14		28	6		2.27	n.a.	4.97
Sulfuricella; Sulfuricellaceae; Burkholderiales; Gammaproteobacteria; Proteobacteria	798	106		n.a.	n.a.		408	229		52	14		8.67	n.a.	4.76
DTB120_ge; DTB120_fa; DTB120_or; DTB120_cl; DTB120	441	78		n.a.	n.a.		146	106		19	6		7.56	n.a.	4.29
Sericytochromatia_ge; Sericytochromatia_fa; Sericytochromatia_or; Sericytochromatia; Cyanobacteria	1102	228		n.a.	n.a.		436	249		139	34		5.08	n.a.	4.27
uncultured; Gemmatimonadaceae; Gemmatimonadales; Gemmatimonadetes; Gemmatimonadota	50	52		n.a.	n.a.		37	64		14	7		2.02	n.a.	2.84
Hydrogenophaga; Comamonadaceae; Burkholderiales; Gammaproteobacteria; Proteobacteria	57	18		n.a.	n.a.		25	16		1298	216		2.24	n.a.	2.59
Paludibaculum; Acidobacteriae_fa; Acidobacteriae_or; Acidobacteriae; Acidobacteriota	220	24		n.a.	n.a.		21	41		61	30		19.13	n.a.	2.49
Pseudomonas; Pseudomonadaceae; Pseudomonadales; Gammaproteobacteria; Proteobacteria	540	95		n.a.	n.a.		279	259		112	25		5.40	n.a.	2.38
TRA3-20_ge; TRA3-20; Burkholderiales; Gammaproteobacteria; Proteobacteria	160	36		n.a.	n.a.		59	71		19	5		4.93	n.a.	2.15
Limnohabitans; Comamonadaceae; Burkholderiales; Gammaproteobacteria; Proteobacteria	567	109		n.a.	n.a.		112	65		434	48		2.43	n.a.	1.87
Holophagaceae_unclassified; Holophagaceae; Holophagales; Holophagae; Acidobacteriota	68	29		n.a.	n.a.		68	126		124	42		3.36	n.a.	1.81
Rhodobacteraceae_unclassified; Rhodobacteraceae; Rhodobacterales; Alphaproteobacteria; Proteobacteria	8	8		n.a.	n.a.		6	14		26	8		1.29	n.a.	1.30
MBNT15_ge; MBNT15_fa; MBNT15_or; MBNT15_cl; MBNT15	192	56		n.a.	n.a.		74	132		25	5		2.89	n.a.	1.10
uncultured_ge; uncultured; Vicinamibacterales; Vicinamibacteria; Acidobacteriota	n.a.	n.a.		65	7		51	116		45	16		n.a.	4.86	1.54
Total number of reads	35779	19465		38047	7237		24059	30617		28610	3708
RoOR calculations based on the relative number of sequences in the heavy (HF) and low (LF) fractions of each bottle incubated with groundwater from well H52 and 13CO2+2H-VA, compared to the heavy and low fractions in the control bottle (12CO2+H-VA).
Only RoOR >1 in at least two of the three replicate incubation bottles are presented here.

[truncated: 1 more sheets: H52_13CO2]
