# Supplementary material for: Microbial degradation and assimilation of veratric acid in oxic and anoxic groundwaters
Source: Front Microbiol. 2023 Oct 12;14:1252498. doi: 10.3389/fmicb.2023.1252498 (PMC10602745; doi:10.3389/fmicb.2023.1252498)
Supplement: Supplementary file 1 [file Data_Sheet_1.zip › Table S4.XLSX]

## Sheet: Table S4
	Treatment	Total ug	iC14:0	i15:0	a15:0	MeC15:0	C16:1w9	C16:1w7	C16:1w11	C16:1	C16:0	C17:1?	10MeC16:0	11MeC16:0	iC17:0	aC17:0	cyC7:0	C18:2	C18:1	C18:1w11	C18:1w7	C18:1	C18:0	C19:1	10Me18:0	cy19:0	C20:0	lad
	H43_t0	23.4491		122.258	405.375	69.6614	72.4589	2977.6	84.7642	204.978	4457.22	619.37	2990.65	165.797		470.494	2820.72		727.889	2255.27	3359.92		1007.89			636.721
	H43_13CO2	21.9297	420.795	717.679	145.467	197.069	695.701	3684.23			4096.04		581.135	970.532		483.185	887.425				4907.29		3368.37			581.298	193.45
2.51467	H43_dual	58.9667	732.08	3913.58	1228	553.075	1591.02	11781.8	1511.67	1928.4	13930.4	534.737		1570.03	210.134	3236.17	1072.07		672.12	1161.21	10318.4		1213.68		653.416	1154.65
	H41_t0	14.7239		5.91535	5.70881	197.12	312.877	2772.03	61.4517	1066.87	2924.74			2405.47	71.0677	133.01	1849.6	61.1397	97.959	505.598	1901.64		286.906	64.8039
	H41_13CO2	6.7053		842.667	159.819	130.331	155.462	1224.79	63.3845	514.398	904.641			592.083	51.3816	115.312	328.055			518.398	743.21		193.998	96.3792		70.9854
	H41_13CVA	45.976		5145.26	5649.18	3298.56	720.895	6900.25		1316.03	5209.8		309.551	519.055	1016.04	4044.3	548.315		219.913	1546.24	6056	116.812	841.535	1112.98	278.338	841.923	285.028
3.12254	H41_dual	75.5879		4299.88	10210	3347.17	2592.45	6988.71	1243.83		6853.01	925.094	2551.41	454		11089	718.672		1098.72	1484.2	18290.6		1158		1742.28	417.207	123.621
	H52_t0	26.801	72.6219	636.997	932.928	406.165	751.141	7654.65	154.813	955.638	4447.22	173.075	4674.37			245.606	1286.58				602.24	2463.94	205.571			231.55	383.332	522.611
	H52_13CO2	10.0063	96.5239	680.693	619.018	82.9353	102.024	1376.28	82.7801		1955.65		2046.79				1046.16				1049.1		215.386		325.997			326.945
	H52_13CVA	46.3576		125.666	205.366	158.183	0	9483.78	924.363	1007.9	12437.7	401.439	9443.32	598.711	3974.38				184.507	99.2407	4936.01	483.728	474.394	464.451	243.229	199.771		511.493
1.51987	H52_dual	40.7341	908.52	698.715	607.987	150.56	414.846	14648.9	575.636		7010.96		12282.1								2242.55		153.14			931.417		108.718
	H51_t0	7.65825		52.0398	68.0465	425.843	180.842	1018.09	217.887		932.945		240.756	436.096	52.1786	137.392	590.238				2250.08	407.32	261.547	28.5736		163.079	195.291
	H51_13CO2	6.81458	50.0811	150.898	768.014			2151.88	646.306		878.536		211.712		252.041	49.8416	263.717				877.457	422.956	91.1376
	H51_13CVA	20.9757	21.2581	724.994	1861.2	713.937	63.8074	2918.23	140.559	313.931	2209.02	201.451	834.095			2029.56	347.678	326.888	362.104		6104.13	359.113	296.763	464.796	185.569	496.579
2.75985	H51_dual	21.1356	936.489	581.342	1142.61	1506.6	270.025	2806.17		529.818	2281.77		288.87			840	164			2421.1	4621.1		676.12		323	1746.59
						4.0625
Table S4. Amount of the different PLFA in ng extracted in the in-situ groundwater and after the different treatments. VA, veratric acid.
