# Supplementary material for: Microbial degradation and assimilation of veratric acid in oxic and anoxic groundwaters
Source: Front Microbiol. 2023 Oct 12;14:1252498. doi: 10.3389/fmicb.2023.1252498 (PMC10602745; doi:10.3389/fmicb.2023.1252498)
Supplement: Supplementary file 1 [file Data_Sheet_1.zip › Table S5.XLSX]

## Sheet: Table S5
				H4.1																		H4.3																	H5.1
		PLFA		T0						SINGLE						DUAL						T0						SINGLE			DUAL								T0						SINGLE
										13C_CO2			13C-VA			13C-CO2			D-VA									13C_CO2																	13C-CO2			13C-VA
				d13C	std		dD	std		d13C	std		d13C	std		d13C	std		dD	std		d13C	std		dD	std		d13C	std		d13C	std		dD_VA	std				d13C	std		dD	std		d13C	std		d13C	std
		iC14:0																				-34.7	0.7					372.466	12.44		2594	49.3299							-32.3						455.942	12.4		255.442	325.939
		i15:0		-34.1	0.794616					369.092	23.6		291.21	24.6418		67	2.76313					-35.1	1.5					252.209	13.566		2482	26.1067							-32.7274	0.162371					722.682	3		529.222	224.011
		a15:0		-34.1	0.83825		-163			486.21			182.321	9.7213		57	4.57		45613	234		-33.4655	0.235467		-192			372.742	21.43		1353	29.1129		6714.38	456				-38.7889	0.675256					835.477	2.5		535.499	398.869
		MeC15:0		-26.0359	0.293484								148.508	2.87015		28	3.37549					-29.3	0.3456					488.475	35										-35.6269	0.166176								310.549	250.859
		C16:1w9c		-28.27	0.325054					1661.72	34.5		1027.54			111	3.19934					-34.678	2.8					369.103	2.44		2795	6.43665							-32.6269	0.166176
		C16:1w7c		-42.6862	0.195574		-190	12		2347.12	34		616.541	20.2042		97	17.2668		69584	123		-40.2602	0.318086		-227	12		2601.83	23.4		1851	1.1535		4858.13	234				-36.1123	0.469807		-276			251.29	2.3		1542.81	2.88999
		C16:1w11c																																					-32.3						367.761	2.3		491.537
		C16:1		-32.9422	0.19104								736.493	12.4								-35.4									2583	13.1815
		C16:0		-33.6135	0.249508		-152.668	15		2497.12	34		1124.54	38.0775		110	1.23914		66755	354		-35.596	1.01284		-162	34		133.718	12.4		1521	6.28172		3533.66	568				-31.909	1.15481		-213			485.396	1.5		1024.13	29.7983
		C17:1?		-34.1												85	0					-35.4									1443	5.79036							-32.3									800.152
		10MeC16:0		-34.1									766.829			63	7.3653					-45.0773	0.839723		-212	21		144.947	2.56		755								-28.9005	0.893218					366.593	2.3		309.461	52.4489
		11MeC16:0		-28.7			-152.631	33		248.729	12		806.82	23.5								-45.32	3.45					73.2961	2.6										-32.5
		iC17:0		-36.6907	0.860254								441.398	13.5																									-34.7						389.477	12.3
		aC17:0		-31.4286	0.942487		-163						213.604	13.4548		60	2.58873		34511	234		-34.56	3.4		-192			485.058	2.7		977	5.83144		5375.14	234				-27.4667	0.126081					344.31	2.34		597.591
		cyC7:0		-36.6907	0.860254		-195.455	24		1304.29	23		2193.98	35.7		244	89.0712					-32.7	0.126081		-195	23		344.468	2.7		163	3.10554							-25.782	0.50573		-267			716.816	2.3		689.603	141.814
		C18:2														638						-35.4																	-32.3									2008.73	670.092
		C18:1		-34.5	1.2								1807.08	303.105								-35.4									1932	0.190848							-32.3
		C18:1		-38.2	1.5					246												-35.4									1632	2.05591							-32.3
		C18:1w7c		-33.4222	0.462974		-126.375	45		3754.27	24		3493.34	93.7991		78	7.67854		67753	136		-33.8892	0.742092		-167	12		2587.61	56		1610	43.6531		5073.4	245				-33.3714	0.199701		-123			365.502	3.4		1358.99	515.138
		C18:1																																					-29.5	1.5					249.638	5.6
		C18:0		-32.8746	0.349876					2247.95	23		3238.68	112.928		101	6.60388					-32.3593	0.256223					2470.69	23.4		230	33.1766							-32.809	1.34305					260.165	3.6		1037.34
		C19:1		-31.4749	1.71495						13		2633.68	418.718
		10Me18:0		-34.1									4376.28			74	1.09283
		cy19:0		-34.1						375.356	21		3955.27	53.6786		123	9.19599					-33.9	0.876519					364.332	24.7		244	86.6321							-30.861	0.130108		-220						429.536
		C20:0		-34.1									430.569			102	0.911673					-29.6	0.98					248.406	2										-29.5
		lad
				-33.6065	3.50159		-163.304	23.5844		1412.53	1185.03		1558.56	1391.39		129.067	144.09		56843.2	15846.5		-35.6792	4.0599		-192.429	22.9409		790.067	939.283		1510.31	863.349		5110.94	1139.52				-32.1355	2.84449		-219.8	60.8334		447.004	192.932		794.706	509.69
																																0.491803
Table S5. Isotope values in the in-situ groundwater and after the different treatments. VA, veratric acid.
